# Supplementary material for: Fecundity determines the outcome of founding queen associations in ants
Source: Sci Rep. 2021 Feb 4;11:2986. doi: 10.1038/s41598-021-82559-9 (PMC7862224; doi:10.1038/s41598-021-82559-9)
Supplement: Supplementary file 1 — Supplementary Information [file 41598_2021_82559_MOESM1_ESM.xlsx]

## Sheet: Title page
Supplementary material
Fecundity determines the outcome of founding queen associations in ants
Eva-Maria Teggers1, Falk Deegener1, Romain Libbrecht1
1Institute of Organismic and Molecular Evolution, Johannes Gutenberg University of Mainz, Germany
This file contains all the data of the study, organised in the following sheets:
Benefits Pleometrosis: Data for the experiment investigating the benefits of pleometrosis
Correlation Size Fecundity: Measurements for the 231 queens that were used to investigate the correlation between size and fecundity
Fecundity Pairs - Results: Information on the queens used in pairs that differed in fecundity but not in size, and on the outcome of the associations
Size Pairs - Results: Information on the queens used in pairs that differed in size but not in fecundity, and on the outcome of the associations
Choice Tests - Results: Information on the outcome of the choice tests, as well as size and fecundity data for all queens

## Sheet: Benefits Pleometrosis
Colony	Treatment	Brood_type	Day	Number
a	2-queen	Eggs	0	0
a	2-queen	Eggs	2	14
a	2-queen	Eggs	4	46
a	2-queen	Eggs	7	67
a	2-queen	Eggs	9	71
a	2-queen	Eggs	11	63
a	2-queen	Eggs	14	101
a	2-queen	Eggs	16	97
a	2-queen	Eggs	18	61
a	2-queen	Eggs	21	42
a	2-queen	Eggs	23	19
a	2-queen	Eggs	25	18
a	2-queen	Eggs	28	16
a	2-queen	Eggs	30	41
a	2-queen	Eggs	32	38
a	2-queen	Eggs	35	35
a	2-queen	Eggs	37	36
a	2-queen	Eggs	39	26
a	2-queen	Eggs	42	25
a	2-queen	Eggs	44	21
a	2-queen	Eggs	46	22
a	2-queen	Eggs	49	23
a	2-queen	Eggs	51	20
a	2-queen	Eggs	53	8
aa	1-queen	Eggs	0	0
aa	1-queen	Eggs	2	3
aa	1-queen	Eggs	4	10
aa	1-queen	Eggs	7	22
aa	1-queen	Eggs	9	16
aa	1-queen	Eggs	11	30
aa	1-queen	Eggs	14	38
aa	1-queen	Eggs	16	51
aa	1-queen	Eggs	18	46
aa	1-queen	Eggs	21	40
aa	1-queen	Eggs	23	36
aa	1-queen	Eggs	25	23
aa	1-queen	Eggs	28	25
aa	1-queen	Eggs	30	24
aa	1-queen	Eggs	32	23
aa	1-queen	Eggs	35	24
aa	1-queen	Eggs	37	26
aa	1-queen	Eggs	39	24
aa	1-queen	Eggs	42	22
aa	1-queen	Eggs	44	19
aa	1-queen	Eggs	46	15
aa	1-queen	Eggs	49	12
aa	1-queen	Eggs	51	9
aa	1-queen	Eggs	53	7
ab	1-queen	Eggs	0	0
ab	1-queen	Eggs	2	10
ab	1-queen	Eggs	4	25
ab	1-queen	Eggs	7	33
ab	1-queen	Eggs	9	28
ab	1-queen	Eggs	11	42
ab	1-queen	Eggs	14	41
ab	1-queen	Eggs	16	46
ab	1-queen	Eggs	18	27
ab	1-queen	Eggs	21	20
ab	1-queen	Eggs	23	7
ab	1-queen	Eggs	25	10
ab	1-queen	Eggs	28	11
ab	1-queen	Eggs	30	17
ab	1-queen	Eggs	32	15
ab	1-queen	Eggs	35	11
ab	1-queen	Eggs	37	0
ab	1-queen	Eggs	39	12
ab	1-queen	Eggs	42	6
ab	1-queen	Eggs	44	7
ab	1-queen	Eggs	46	4
ab	1-queen	Eggs	49	3
ab	1-queen	Eggs	51	2
ab	1-queen	Eggs	53	7
ac	1-queen	Eggs	0	0
ac	1-queen	Eggs	2	18
ac	1-queen	Eggs	4	30
ac	1-queen	Eggs	7	33
ac	1-queen	Eggs	9	25
ac	1-queen	Eggs	11	41
ac	1-queen	Eggs	14	50
ac	1-queen	Eggs	16	45
ac	1-queen	Eggs	18	21
ac	1-queen	Eggs	21	21
ac	1-queen	Eggs	23	23
ac	1-queen	Eggs	25	17
ac	1-queen	Eggs	28	23
ac	1-queen	Eggs	30	22
ac	1-queen	Eggs	32	16
ac	1-queen	Eggs	35	12
ac	1-queen	Eggs	37	11
ac	1-queen	Eggs	39	9
ac	1-queen	Eggs	42	7
ac	1-queen	Eggs	44	9
ac	1-queen	Eggs	46	5
ac	1-queen	Eggs	49	2
ac	1-queen	Eggs	51	2
ac	1-queen	Eggs	53	13
ae	1-queen	Eggs	0	0
ae	1-queen	Eggs	2	0
ae	1-queen	Eggs	4	2
ae	1-queen	Eggs	7	14
ae	1-queen	Eggs	9	22
ae	1-queen	Eggs	11	23
ae	1-queen	Eggs	14	43
ae	1-queen	Eggs	16	49
ae	1-queen	Eggs	18	45
ae	1-queen	Eggs	21	44
ae	1-queen	Eggs	23	46
ae	1-queen	Eggs	25	46
ae	1-queen	Eggs	28	44
ae	1-queen	Eggs	30	43
ae	1-queen	Eggs	32	56
ae	1-queen	Eggs	35	63
ae	1-queen	Eggs	37	61
ae	1-queen	Eggs	39	63
ae	1-queen	Eggs	42	65
ae	1-queen	Eggs	44	62
ae	1-queen	Eggs	46	63
ae	1-queen	Eggs	49	58
ae	1-queen	Eggs	51	39
ae	1-queen	Eggs	53	43
af	1-queen	Eggs	0	0
af	1-queen	Eggs	2	7
af	1-queen	Eggs	4	26
af	1-queen	Eggs	7	26
af	1-queen	Eggs	9	27
af	1-queen	Eggs	11	41
af	1-queen	Eggs	14	50
af	1-queen	Eggs	16	56
af	1-queen	Eggs	18	46
af	1-queen	Eggs	21	26
af	1-queen	Eggs	23	22
af	1-queen	Eggs	25	23
af	1-queen	Eggs	28	14
af	1-queen	Eggs	30	17
af	1-queen	Eggs	32	20
af	1-queen	Eggs	35	16
af	1-queen	Eggs	37	14
af	1-queen	Eggs	39	12
af	1-queen	Eggs	42	28
af	1-queen	Eggs	44	22
af	1-queen	Eggs	46	18
af	1-queen	Eggs	49	10
af	1-queen	Eggs	51	16
af	1-queen	Eggs	53	13
ag	1-queen	Eggs	0	0
ag	1-queen	Eggs	2	0
ag	1-queen	Eggs	4	22
ag	1-queen	Eggs	7	NA
ag	1-queen	Eggs	9	32
ag	1-queen	Eggs	11	38
ag	1-queen	Eggs	14	43
ag	1-queen	Eggs	16	57
ag	1-queen	Eggs	18	42
ag	1-queen	Eggs	21	26
ag	1-queen	Eggs	23	18
ag	1-queen	Eggs	25	17
ag	1-queen	Eggs	28	13
ag	1-queen	Eggs	30	42
ag	1-queen	Eggs	32	35
ag	1-queen	Eggs	35	32
ag	1-queen	Eggs	37	31
ag	1-queen	Eggs	39	35
ag	1-queen	Eggs	42	43
ag	1-queen	Eggs	44	31
ag	1-queen	Eggs	46	17
ag	1-queen	Eggs	49	13
ag	1-queen	Eggs	51	7
ag	1-queen	Eggs	53	12
ah	1-queen	Eggs	0	0
ah	1-queen	Eggs	2	0
ah	1-queen	Eggs	4	0
ah	1-queen	Eggs	7	1
ah	1-queen	Eggs	9	19
ah	1-queen	Eggs	11	18
ah	1-queen	Eggs	14	26
ah	1-queen	Eggs	16	42
ah	1-queen	Eggs	18	47
ah	1-queen	Eggs	21	43
ah	1-queen	Eggs	23	48
ah	1-queen	Eggs	25	43
ah	1-queen	Eggs	28	27
ah	1-queen	Eggs	30	21
ah	1-queen	Eggs	32	19
ah	1-queen	Eggs	35	18
ah	1-queen	Eggs	37	17
ah	1-queen	Eggs	39	15
ah	1-queen	Eggs	42	37
ah	1-queen	Eggs	44	38
ah	1-queen	Eggs	46	36
ah	1-queen	Eggs	49	29
ah	1-queen	Eggs	51	18
ah	1-queen	Eggs	53	15
ai	1-queen	Eggs	0	0
ai	1-queen	Eggs	2	6
ai	1-queen	Eggs	4	18
ai	1-queen	Eggs	7	25
ai	1-queen	Eggs	9	34
ai	1-queen	Eggs	11	37
ai	1-queen	Eggs	14	63
ai	1-queen	Eggs	16	78
ai	1-queen	Eggs	18	71
ai	1-queen	Eggs	21	37
ai	1-queen	Eggs	23	35
ai	1-queen	Eggs	25	18
ai	1-queen	Eggs	28	13
ai	1-queen	Eggs	30	25
ai	1-queen	Eggs	32	29
ai	1-queen	Eggs	35	22
ai	1-queen	Eggs	37	16
ai	1-queen	Eggs	39	17
ai	1-queen	Eggs	42	17
ai	1-queen	Eggs	44	18
ai	1-queen	Eggs	46	10
ai	1-queen	Eggs	49	1
ai	1-queen	Eggs	51	2
ai	1-queen	Eggs	53	2
aj	1-queen	Eggs	0	0
aj	1-queen	Eggs	2	10
aj	1-queen	Eggs	4	20
aj	1-queen	Eggs	7	23
aj	1-queen	Eggs	9	27
aj	1-queen	Eggs	11	32
aj	1-queen	Eggs	14	35
aj	1-queen	Eggs	16	44
aj	1-queen	Eggs	18	27
aj	1-queen	Eggs	21	15
aj	1-queen	Eggs	23	4
aj	1-queen	Eggs	25	1
aj	1-queen	Eggs	28	4
aj	1-queen	Eggs	30	0
aj	1-queen	Eggs	32	2
aj	1-queen	Eggs	35	9
aj	1-queen	Eggs	37	9
aj	1-queen	Eggs	39	28
aj	1-queen	Eggs	42	20
aj	1-queen	Eggs	44	22
aj	1-queen	Eggs	46	20
aj	1-queen	Eggs	49	15
aj	1-queen	Eggs	51	15
aj	1-queen	Eggs	53	14
ak	1-queen	Eggs	0	0
ak	1-queen	Eggs	2	16
ak	1-queen	Eggs	4	30
ak	1-queen	Eggs	7	40
ak	1-queen	Eggs	9	25
ak	1-queen	Eggs	11	34
ak	1-queen	Eggs	14	39
ak	1-queen	Eggs	16	46
ak	1-queen	Eggs	18	27
ak	1-queen	Eggs	21	19
ak	1-queen	Eggs	23	18
ak	1-queen	Eggs	25	12
ak	1-queen	Eggs	28	16
ak	1-queen	Eggs	30	23
ak	1-queen	Eggs	32	24
ak	1-queen	Eggs	35	17
ak	1-queen	Eggs	37	18
ak	1-queen	Eggs	39	34
ak	1-queen	Eggs	42	22
ak	1-queen	Eggs	44	17
ak	1-queen	Eggs	46	15
ak	1-queen	Eggs	49	13
ak	1-queen	Eggs	51	9
ak	1-queen	Eggs	53	5
al	1-queen	Eggs	0	0
al	1-queen	Eggs	2	14
al	1-queen	Eggs	4	29
al	1-queen	Eggs	7	33
al	1-queen	Eggs	9	39
al	1-queen	Eggs	11	47
al	1-queen	Eggs	14	58
al	1-queen	Eggs	16	67
al	1-queen	Eggs	18	53
al	1-queen	Eggs	21	44
al	1-queen	Eggs	23	26
al	1-queen	Eggs	25	17
al	1-queen	Eggs	28	14
al	1-queen	Eggs	30	19
al	1-queen	Eggs	32	17
al	1-queen	Eggs	35	18
al	1-queen	Eggs	37	23
al	1-queen	Eggs	39	27
al	1-queen	Eggs	42	28
al	1-queen	Eggs	44	31
al	1-queen	Eggs	46	9
al	1-queen	Eggs	49	3
al	1-queen	Eggs	51	12
al	1-queen	Eggs	53	10
an	1-queen	Eggs	0	0
an	1-queen	Eggs	2	1
an	1-queen	Eggs	4	18
an	1-queen	Eggs	7	23
an	1-queen	Eggs	9	2
an	1-queen	Eggs	11	30
an	1-queen	Eggs	14	29
an	1-queen	Eggs	16	28
an	1-queen	Eggs	18	17
an	1-queen	Eggs	21	18
an	1-queen	Eggs	23	23
an	1-queen	Eggs	25	16
an	1-queen	Eggs	28	14
an	1-queen	Eggs	30	23
an	1-queen	Eggs	32	26
an	1-queen	Eggs	35	23
an	1-queen	Eggs	37	22
an	1-queen	Eggs	39	21
an	1-queen	Eggs	42	18
an	1-queen	Eggs	44	17
an	1-queen	Eggs	46	14
an	1-queen	Eggs	49	11
an	1-queen	Eggs	51	5
an	1-queen	Eggs	53	5
b	2-queen	Eggs	0	0
b	2-queen	Eggs	2	9
b	2-queen	Eggs	4	27
b	2-queen	Eggs	7	38
b	2-queen	Eggs	9	36
b	2-queen	Eggs	11	52
b	2-queen	Eggs	14	74
b	2-queen	Eggs	16	74
b	2-queen	Eggs	18	67
b	2-queen	Eggs	21	42
b	2-queen	Eggs	23	36
b	2-queen	Eggs	25	19
b	2-queen	Eggs	28	22
b	2-queen	Eggs	30	25
b	2-queen	Eggs	32	18
b	2-queen	Eggs	35	19
b	2-queen	Eggs	37	17
b	2-queen	Eggs	39	NA
b	2-queen	Eggs	42	NA
b	2-queen	Eggs	44	NA
b	2-queen	Eggs	46	NA
b	2-queen	Eggs	49	NA
b	2-queen	Eggs	51	NA
b	2-queen	Eggs	53	NA
c	2-queen	Eggs	0	0
c	2-queen	Eggs	2	21
c	2-queen	Eggs	4	45
c	2-queen	Eggs	7	63
c	2-queen	Eggs	9	81
c	2-queen	Eggs	11	75
c	2-queen	Eggs	14	96
c	2-queen	Eggs	16	115
c	2-queen	Eggs	18	78
c	2-queen	Eggs	21	51
c	2-queen	Eggs	23	29
c	2-queen	Eggs	25	15
c	2-queen	Eggs	28	32
c	2-queen	Eggs	30	37
c	2-queen	Eggs	32	42
c	2-queen	Eggs	35	37
c	2-queen	Eggs	37	39
c	2-queen	Eggs	39	36
c	2-queen	Eggs	42	34
c	2-queen	Eggs	44	29
c	2-queen	Eggs	46	25
c	2-queen	Eggs	49	13
c	2-queen	Eggs	51	9
c	2-queen	Eggs	53	7
d	2-queen	Eggs	0	0
d	2-queen	Eggs	2	0
d	2-queen	Eggs	4	11
d	2-queen	Eggs	7	33
d	2-queen	Eggs	9	44
d	2-queen	Eggs	11	52
d	2-queen	Eggs	14	87
d	2-queen	Eggs	16	98
d	2-queen	Eggs	18	87
d	2-queen	Eggs	21	83
d	2-queen	Eggs	23	82
d	2-queen	Eggs	25	81
d	2-queen	Eggs	28	75
d	2-queen	Eggs	30	73
d	2-queen	Eggs	32	70
d	2-queen	Eggs	35	68
d	2-queen	Eggs	37	65
d	2-queen	Eggs	39	64
d	2-queen	Eggs	42	62
d	2-queen	Eggs	44	60
d	2-queen	Eggs	46	NA
d	2-queen	Eggs	49	NA
d	2-queen	Eggs	51	NA
d	2-queen	Eggs	53	NA
e	2-queen	Eggs	0	0
e	2-queen	Eggs	2	17
e	2-queen	Eggs	4	38
e	2-queen	Eggs	7	50
e	2-queen	Eggs	9	51
e	2-queen	Eggs	11	75
e	2-queen	Eggs	14	75
e	2-queen	Eggs	16	91
e	2-queen	Eggs	18	88
e	2-queen	Eggs	21	49
e	2-queen	Eggs	23	27
e	2-queen	Eggs	25	26
e	2-queen	Eggs	28	20
e	2-queen	Eggs	30	3
e	2-queen	Eggs	32	15
e	2-queen	Eggs	35	11
e	2-queen	Eggs	37	10
e	2-queen	Eggs	39	17
e	2-queen	Eggs	42	17
e	2-queen	Eggs	44	14
e	2-queen	Eggs	46	12
e	2-queen	Eggs	49	NA
e	2-queen	Eggs	51	NA
e	2-queen	Eggs	53	NA
f	2-queen	Eggs	0	0
f	2-queen	Eggs	2	6
f	2-queen	Eggs	4	23
f	2-queen	Eggs	7	27
f	2-queen	Eggs	9	36
f	2-queen	Eggs	11	47
f	2-queen	Eggs	14	34
f	2-queen	Eggs	16	52
f	2-queen	Eggs	18	43
f	2-queen	Eggs	21	37
f	2-queen	Eggs	23	22
f	2-queen	Eggs	25	20
f	2-queen	Eggs	28	18
f	2-queen	Eggs	30	21
f	2-queen	Eggs	32	20
f	2-queen	Eggs	35	18
f	2-queen	Eggs	37	16
f	2-queen	Eggs	39	17
f	2-queen	Eggs	42	13
f	2-queen	Eggs	44	10
f	2-queen	Eggs	46	NA
f	2-queen	Eggs	49	NA
f	2-queen	Eggs	51	NA
f	2-queen	Eggs	53	NA
g	2-queen	Eggs	0	0
g	2-queen	Eggs	2	8
g	2-queen	Eggs	4	27
g	2-queen	Eggs	7	45
g	2-queen	Eggs	9	42
g	2-queen	Eggs	11	48
g	2-queen	Eggs	14	62
g	2-queen	Eggs	16	105
g	2-queen	Eggs	18	81
g	2-queen	Eggs	21	56
g	2-queen	Eggs	23	48
g	2-queen	Eggs	25	41
g	2-queen	Eggs	28	39
g	2-queen	Eggs	30	34
g	2-queen	Eggs	32	32
g	2-queen	Eggs	35	26
g	2-queen	Eggs	37	26
g	2-queen	Eggs	39	27
g	2-queen	Eggs	42	19
g	2-queen	Eggs	44	15
g	2-queen	Eggs	46	17
g	2-queen	Eggs	49	13
g	2-queen	Eggs	51	11
g	2-queen	Eggs	53	19
h	2-queen	Eggs	0	0
h	2-queen	Eggs	2	13
h	2-queen	Eggs	4	27
h	2-queen	Eggs	7	44
h	2-queen	Eggs	9	42
h	2-queen	Eggs	11	53
h	2-queen	Eggs	14	61
h	2-queen	Eggs	16	101
h	2-queen	Eggs	18	91
h	2-queen	Eggs	21	67
h	2-queen	Eggs	23	41
h	2-queen	Eggs	25	38
h	2-queen	Eggs	28	34
h	2-queen	Eggs	30	44
h	2-queen	Eggs	32	57
h	2-queen	Eggs	35	49
h	2-queen	Eggs	37	48
h	2-queen	Eggs	39	57
h	2-queen	Eggs	42	58
h	2-queen	Eggs	44	52
h	2-queen	Eggs	46	33
h	2-queen	Eggs	49	24
h	2-queen	Eggs	51	19
h	2-queen	Eggs	53	29
i	2-queen	Eggs	0	0
i	2-queen	Eggs	2	16
i	2-queen	Eggs	4	41
i	2-queen	Eggs	7	55
i	2-queen	Eggs	9	66
i	2-queen	Eggs	11	78
i	2-queen	Eggs	14	91
i	2-queen	Eggs	16	78
i	2-queen	Eggs	18	62
i	2-queen	Eggs	21	43
i	2-queen	Eggs	23	23
i	2-queen	Eggs	25	26
i	2-queen	Eggs	28	15
i	2-queen	Eggs	30	29
i	2-queen	Eggs	32	24
i	2-queen	Eggs	35	20
i	2-queen	Eggs	37	47
i	2-queen	Eggs	39	47
i	2-queen	Eggs	42	42
i	2-queen	Eggs	44	24
i	2-queen	Eggs	46	22
i	2-queen	Eggs	49	9
i	2-queen	Eggs	51	NA
i	2-queen	Eggs	53	NA
j	2-queen	Eggs	0	0
j	2-queen	Eggs	2	10
j	2-queen	Eggs	4	31
j	2-queen	Eggs	7	40
j	2-queen	Eggs	9	45
j	2-queen	Eggs	11	49
j	2-queen	Eggs	14	69
j	2-queen	Eggs	16	101
j	2-queen	Eggs	18	78
j	2-queen	Eggs	21	44
j	2-queen	Eggs	23	30
j	2-queen	Eggs	25	20
j	2-queen	Eggs	28	17
j	2-queen	Eggs	30	23
j	2-queen	Eggs	32	32
j	2-queen	Eggs	35	23
j	2-queen	Eggs	37	19
j	2-queen	Eggs	39	18
j	2-queen	Eggs	42	19
j	2-queen	Eggs	44	9
j	2-queen	Eggs	46	8
j	2-queen	Eggs	49	3
j	2-queen	Eggs	51	5
j	2-queen	Eggs	53	3
k	2-queen	Eggs	0	0
k	2-queen	Eggs	2	11
k	2-queen	Eggs	4	34
k	2-queen	Eggs	7	42
k	2-queen	Eggs	9	21
k	2-queen	Eggs	11	55
k	2-queen	Eggs	14	74
k	2-queen	Eggs	16	74
k	2-queen	Eggs	18	71
k	2-queen	Eggs	21	37
k	2-queen	Eggs	23	21
k	2-queen	Eggs	25	14
k	2-queen	Eggs	28	27
k	2-queen	Eggs	30	27
k	2-queen	Eggs	32	31
k	2-queen	Eggs	35	28
k	2-queen	Eggs	37	29
k	2-queen	Eggs	39	27
k	2-queen	Eggs	42	28
k	2-queen	Eggs	44	18
k	2-queen	Eggs	46	15
k	2-queen	Eggs	49	5
k	2-queen	Eggs	51	17
k	2-queen	Eggs	53	19
l	2-queen	Eggs	0	0
l	2-queen	Eggs	2	8
l	2-queen	Eggs	4	41
l	2-queen	Eggs	7	56
l	2-queen	Eggs	9	64
l	2-queen	Eggs	11	73
l	2-queen	Eggs	14	105
l	2-queen	Eggs	16	99
l	2-queen	Eggs	18	69
l	2-queen	Eggs	21	54
l	2-queen	Eggs	23	45
l	2-queen	Eggs	25	33
l	2-queen	Eggs	28	37
l	2-queen	Eggs	30	36
l	2-queen	Eggs	32	31
l	2-queen	Eggs	35	29
l	2-queen	Eggs	37	24
l	2-queen	Eggs	39	20
l	2-queen	Eggs	42	17
l	2-queen	Eggs	44	16
l	2-queen	Eggs	46	11
l	2-queen	Eggs	49	5
l	2-queen	Eggs	51	10
l	2-queen	Eggs	53	8
m	2-queen	Eggs	0	0
m	2-queen	Eggs	2	11
m	2-queen	Eggs	4	33
m	2-queen	Eggs	7	37
m	2-queen	Eggs	9	42
m	2-queen	Eggs	11	55
m	2-queen	Eggs	14	67
m	2-queen	Eggs	16	62
m	2-queen	Eggs	18	51
m	2-queen	Eggs	21	33
m	2-queen	Eggs	23	18
m	2-queen	Eggs	25	13
m	2-queen	Eggs	28	15
m	2-queen	Eggs	30	19
m	2-queen	Eggs	32	24
m	2-queen	Eggs	35	22
m	2-queen	Eggs	37	25
m	2-queen	Eggs	39	27
m	2-queen	Eggs	42	18
m	2-queen	Eggs	44	19
m	2-queen	Eggs	46	19
m	2-queen	Eggs	49	14
m	2-queen	Eggs	51	8
m	2-queen	Eggs	53	6
n	2-queen	Eggs	0	0
n	2-queen	Eggs	2	12
n	2-queen	Eggs	4	34
n	2-queen	Eggs	7	39
n	2-queen	Eggs	9	39
n	2-queen	Eggs	11	52
n	2-queen	Eggs	14	70
n	2-queen	Eggs	16	82
n	2-queen	Eggs	18	54
n	2-queen	Eggs	21	50
n	2-queen	Eggs	23	17
n	2-queen	Eggs	25	12
n	2-queen	Eggs	28	8
n	2-queen	Eggs	30	26
n	2-queen	Eggs	32	28
n	2-queen	Eggs	35	19
n	2-queen	Eggs	37	33
n	2-queen	Eggs	39	34
n	2-queen	Eggs	42	29
n	2-queen	Eggs	44	22
n	2-queen	Eggs	46	18
n	2-queen	Eggs	49	13
n	2-queen	Eggs	51	7
n	2-queen	Eggs	53	10
o	2-queen	Eggs	0	0
o	2-queen	Eggs	2	9
o	2-queen	Eggs	4	32
o	2-queen	Eggs	7	40
o	2-queen	Eggs	9	40
o	2-queen	Eggs	11	38
o	2-queen	Eggs	14	71
o	2-queen	Eggs	16	95
o	2-queen	Eggs	18	80
o	2-queen	Eggs	21	57
o	2-queen	Eggs	23	29
o	2-queen	Eggs	25	26
o	2-queen	Eggs	28	23
o	2-queen	Eggs	30	24
o	2-queen	Eggs	32	28
o	2-queen	Eggs	35	19
o	2-queen	Eggs	37	21
o	2-queen	Eggs	39	21
o	2-queen	Eggs	42	17
o	2-queen	Eggs	44	14
o	2-queen	Eggs	46	9
o	2-queen	Eggs	49	4
o	2-queen	Eggs	51	19
o	2-queen	Eggs	53	11
a	2-queen	Larvae	0	0
a	2-queen	Larvae	2	0
a	2-queen	Larvae	4	0
a	2-queen	Larvae	7	0
a	2-queen	Larvae	9	0
a	2-queen	Larvae	11	0
a	2-queen	Larvae	14	0
a	2-queen	Larvae	16	9
a	2-queen	Larvae	18	27
a	2-queen	Larvae	21	36
a	2-queen	Larvae	23	28
a	2-queen	Larvae	25	32
a	2-queen	Larvae	28	17
a	2-queen	Larvae	30	20
a	2-queen	Larvae	32	19
a	2-queen	Larvae	35	21
a	2-queen	Larvae	37	19
a	2-queen	Larvae	39	16
a	2-queen	Larvae	42	15
a	2-queen	Larvae	44	15
a	2-queen	Larvae	46	14
a	2-queen	Larvae	49	15
a	2-queen	Larvae	51	19
a	2-queen	Larvae	53	25
aa	1-queen	Larvae	0	0
aa	1-queen	Larvae	2	0
aa	1-queen	Larvae	4	0
aa	1-queen	Larvae	7	0
aa	1-queen	Larvae	9	0
aa	1-queen	Larvae	11	0
aa	1-queen	Larvae	14	0
aa	1-queen	Larvae	16	0
aa	1-queen	Larvae	18	3
aa	1-queen	Larvae	21	8
aa	1-queen	Larvae	23	10
aa	1-queen	Larvae	25	9
aa	1-queen	Larvae	28	4
aa	1-queen	Larvae	30	2
aa	1-queen	Larvae	32	2
aa	1-queen	Larvae	35	1
aa	1-queen	Larvae	37	0
aa	1-queen	Larvae	39	1
aa	1-queen	Larvae	42	3
aa	1-queen	Larvae	44	4
aa	1-queen	Larvae	46	6
aa	1-queen	Larvae	49	13
aa	1-queen	Larvae	51	14
aa	1-queen	Larvae	53	17
ab	1-queen	Larvae	0	0
ab	1-queen	Larvae	2	0
ab	1-queen	Larvae	4	0
ab	1-queen	Larvae	7	0
ab	1-queen	Larvae	9	0
ab	1-queen	Larvae	11	0
ab	1-queen	Larvae	14	0
ab	1-queen	Larvae	16	4
ab	1-queen	Larvae	18	18
ab	1-queen	Larvae	21	24
ab	1-queen	Larvae	23	23
ab	1-queen	Larvae	25	8
ab	1-queen	Larvae	28	10
ab	1-queen	Larvae	30	7
ab	1-queen	Larvae	32	7
ab	1-queen	Larvae	35	5
ab	1-queen	Larvae	37	3
ab	1-queen	Larvae	39	3
ab	1-queen	Larvae	42	4
ab	1-queen	Larvae	44	6
ab	1-queen	Larvae	46	5
ab	1-queen	Larvae	49	5
ab	1-queen	Larvae	51	4
ab	1-queen	Larvae	53	4
ac	1-queen	Larvae	0	0
ac	1-queen	Larvae	2	0
ac	1-queen	Larvae	4	0
ac	1-queen	Larvae	7	0
ac	1-queen	Larvae	9	0
ac	1-queen	Larvae	11	0
ac	1-queen	Larvae	14	0
ac	1-queen	Larvae	16	3
ac	1-queen	Larvae	18	20
ac	1-queen	Larvae	21	19
ac	1-queen	Larvae	23	7
ac	1-queen	Larvae	25	10
ac	1-queen	Larvae	28	15
ac	1-queen	Larvae	30	10
ac	1-queen	Larvae	32	9
ac	1-queen	Larvae	35	22
ac	1-queen	Larvae	37	6
ac	1-queen	Larvae	39	18
ac	1-queen	Larvae	42	16
ac	1-queen	Larvae	44	10
ac	1-queen	Larvae	46	6
ac	1-queen	Larvae	49	9
ac	1-queen	Larvae	51	6
ac	1-queen	Larvae	53	10
ae	1-queen	Larvae	0	0
ae	1-queen	Larvae	2	0
ae	1-queen	Larvae	4	0
ae	1-queen	Larvae	7	0
ae	1-queen	Larvae	9	0
ae	1-queen	Larvae	11	0
ae	1-queen	Larvae	14	0
ae	1-queen	Larvae	16	0
ae	1-queen	Larvae	18	0
ae	1-queen	Larvae	21	0
ae	1-queen	Larvae	23	0
ae	1-queen	Larvae	25	0
ae	1-queen	Larvae	28	0
ae	1-queen	Larvae	30	0
ae	1-queen	Larvae	32	0
ae	1-queen	Larvae	35	0
ae	1-queen	Larvae	37	0
ae	1-queen	Larvae	39	0
ae	1-queen	Larvae	42	0
ae	1-queen	Larvae	44	0
ae	1-queen	Larvae	46	0
ae	1-queen	Larvae	49	0
ae	1-queen	Larvae	51	0
ae	1-queen	Larvae	53	0
af	1-queen	Larvae	0	0
af	1-queen	Larvae	2	0
af	1-queen	Larvae	4	0
af	1-queen	Larvae	7	0
af	1-queen	Larvae	9	0
af	1-queen	Larvae	11	0
af	1-queen	Larvae	14	0
af	1-queen	Larvae	16	0
af	1-queen	Larvae	18	10
af	1-queen	Larvae	21	20
af	1-queen	Larvae	23	23
af	1-queen	Larvae	25	24
af	1-queen	Larvae	28	19
af	1-queen	Larvae	30	17
af	1-queen	Larvae	32	16
af	1-queen	Larvae	35	13
af	1-queen	Larvae	37	15
af	1-queen	Larvae	39	18
af	1-queen	Larvae	42	15
af	1-queen	Larvae	44	6
af	1-queen	Larvae	46	12
af	1-queen	Larvae	49	10
af	1-queen	Larvae	51	15
af	1-queen	Larvae	53	17
ag	1-queen	Larvae	0	0
ag	1-queen	Larvae	2	0
ag	1-queen	Larvae	4	0
ag	1-queen	Larvae	7	0
ag	1-queen	Larvae	9	0
ag	1-queen	Larvae	11	0
ag	1-queen	Larvae	14	0
ag	1-queen	Larvae	16	0
ag	1-queen	Larvae	18	7
ag	1-queen	Larvae	21	22
ag	1-queen	Larvae	23	13
ag	1-queen	Larvae	25	14
ag	1-queen	Larvae	28	8
ag	1-queen	Larvae	30	14
ag	1-queen	Larvae	32	4
ag	1-queen	Larvae	35	4
ag	1-queen	Larvae	37	6
ag	1-queen	Larvae	39	4
ag	1-queen	Larvae	42	4
ag	1-queen	Larvae	44	7
ag	1-queen	Larvae	46	3
ag	1-queen	Larvae	49	6
ag	1-queen	Larvae	51	14
ag	1-queen	Larvae	53	19
ah	1-queen	Larvae	0	0
ah	1-queen	Larvae	2	0
ah	1-queen	Larvae	4	0
ah	1-queen	Larvae	7	0
ah	1-queen	Larvae	9	0
ah	1-queen	Larvae	11	0
ah	1-queen	Larvae	14	0
ah	1-queen	Larvae	16	0
ah	1-queen	Larvae	18	0
ah	1-queen	Larvae	21	0
ah	1-queen	Larvae	23	0
ah	1-queen	Larvae	25	3
ah	1-queen	Larvae	28	19
ah	1-queen	Larvae	30	14
ah	1-queen	Larvae	32	12
ah	1-queen	Larvae	35	5
ah	1-queen	Larvae	37	3
ah	1-queen	Larvae	39	1
ah	1-queen	Larvae	42	0
ah	1-queen	Larvae	44	2
ah	1-queen	Larvae	46	2
ah	1-queen	Larvae	49	6
ah	1-queen	Larvae	51	16
ah	1-queen	Larvae	53	20
ai	1-queen	Larvae	0	0
ai	1-queen	Larvae	2	0
ai	1-queen	Larvae	4	0
ai	1-queen	Larvae	7	0
ai	1-queen	Larvae	9	0
ai	1-queen	Larvae	11	0
ai	1-queen	Larvae	14	0
ai	1-queen	Larvae	16	0
ai	1-queen	Larvae	18	6
ai	1-queen	Larvae	21	22
ai	1-queen	Larvae	23	18
ai	1-queen	Larvae	25	20
ai	1-queen	Larvae	28	15
ai	1-queen	Larvae	30	19
ai	1-queen	Larvae	32	16
ai	1-queen	Larvae	35	17
ai	1-queen	Larvae	37	21
ai	1-queen	Larvae	39	16
ai	1-queen	Larvae	42	13
ai	1-queen	Larvae	44	8
ai	1-queen	Larvae	46	11
ai	1-queen	Larvae	49	21
ai	1-queen	Larvae	51	24
ai	1-queen	Larvae	53	22
aj	1-queen	Larvae	0	0
aj	1-queen	Larvae	2	0
aj	1-queen	Larvae	4	0
aj	1-queen	Larvae	7	0
aj	1-queen	Larvae	9	0
aj	1-queen	Larvae	11	0
aj	1-queen	Larvae	14	0
aj	1-queen	Larvae	16	0
aj	1-queen	Larvae	18	5
aj	1-queen	Larvae	21	19
aj	1-queen	Larvae	23	15
aj	1-queen	Larvae	25	18
aj	1-queen	Larvae	28	17
aj	1-queen	Larvae	30	11
aj	1-queen	Larvae	32	13
aj	1-queen	Larvae	35	16
aj	1-queen	Larvae	37	14
aj	1-queen	Larvae	39	11
aj	1-queen	Larvae	42	11
aj	1-queen	Larvae	44	7
aj	1-queen	Larvae	46	8
aj	1-queen	Larvae	49	6
aj	1-queen	Larvae	51	5
aj	1-queen	Larvae	53	2
ak	1-queen	Larvae	0	0
ak	1-queen	Larvae	2	0
ak	1-queen	Larvae	4	0
ak	1-queen	Larvae	7	0
ak	1-queen	Larvae	9	0
ak	1-queen	Larvae	11	0
ak	1-queen	Larvae	14	0
ak	1-queen	Larvae	16	6
ak	1-queen	Larvae	18	21
ak	1-queen	Larvae	21	27
ak	1-queen	Larvae	23	25
ak	1-queen	Larvae	25	16
ak	1-queen	Larvae	28	20
ak	1-queen	Larvae	30	22
ak	1-queen	Larvae	32	19
ak	1-queen	Larvae	35	22
ak	1-queen	Larvae	37	18
ak	1-queen	Larvae	39	13
ak	1-queen	Larvae	42	14
ak	1-queen	Larvae	44	17
ak	1-queen	Larvae	46	18
ak	1-queen	Larvae	49	22
ak	1-queen	Larvae	51	14
ak	1-queen	Larvae	53	18
al	1-queen	Larvae	0	0
al	1-queen	Larvae	2	0
al	1-queen	Larvae	4	0
al	1-queen	Larvae	7	0
al	1-queen	Larvae	9	0
al	1-queen	Larvae	11	0
al	1-queen	Larvae	14	0
al	1-queen	Larvae	16	4
al	1-queen	Larvae	18	14
al	1-queen	Larvae	21	23
al	1-queen	Larvae	23	22
al	1-queen	Larvae	25	16
al	1-queen	Larvae	28	12
al	1-queen	Larvae	30	15
al	1-queen	Larvae	32	12
al	1-queen	Larvae	35	17
al	1-queen	Larvae	37	17
al	1-queen	Larvae	39	14
al	1-queen	Larvae	42	17
al	1-queen	Larvae	44	8
al	1-queen	Larvae	46	15
al	1-queen	Larvae	49	29
al	1-queen	Larvae	51	29
al	1-queen	Larvae	53	25
an	1-queen	Larvae	0	0
an	1-queen	Larvae	2	0
an	1-queen	Larvae	4	0
an	1-queen	Larvae	7	0
an	1-queen	Larvae	9	0
an	1-queen	Larvae	11	0
an	1-queen	Larvae	14	0
an	1-queen	Larvae	16	0
an	1-queen	Larvae	18	8
an	1-queen	Larvae	21	22
an	1-queen	Larvae	23	19
an	1-queen	Larvae	25	18
an	1-queen	Larvae	28	7
an	1-queen	Larvae	30	15
an	1-queen	Larvae	32	12
an	1-queen	Larvae	35	13
an	1-queen	Larvae	37	16
an	1-queen	Larvae	39	13
an	1-queen	Larvae	42	9
an	1-queen	Larvae	44	9
an	1-queen	Larvae	46	10
an	1-queen	Larvae	49	20
an	1-queen	Larvae	51	24
an	1-queen	Larvae	53	19
b	2-queen	Larvae	0	0
b	2-queen	Larvae	2	0
b	2-queen	Larvae	4	0
b	2-queen	Larvae	7	0
b	2-queen	Larvae	9	0
b	2-queen	Larvae	11	0
b	2-queen	Larvae	14	0
b	2-queen	Larvae	16	4
b	2-queen	Larvae	18	7
b	2-queen	Larvae	21	18
b	2-queen	Larvae	23	24
b	2-queen	Larvae	25	16
b	2-queen	Larvae	28	15
b	2-queen	Larvae	30	18
b	2-queen	Larvae	32	12
b	2-queen	Larvae	35	9
b	2-queen	Larvae	37	7
b	2-queen	Larvae	39	NA
b	2-queen	Larvae	42	NA
b	2-queen	Larvae	44	NA
b	2-queen	Larvae	46	NA
b	2-queen	Larvae	49	NA
b	2-queen	Larvae	51	NA
b	2-queen	Larvae	53	NA
c	2-queen	Larvae	0	0
c	2-queen	Larvae	2	0
c	2-queen	Larvae	4	0
c	2-queen	Larvae	7	0
c	2-queen	Larvae	9	0
c	2-queen	Larvae	11	0
c	2-queen	Larvae	14	0
c	2-queen	Larvae	16	5
c	2-queen	Larvae	18	15
c	2-queen	Larvae	21	37
c	2-queen	Larvae	23	31
c	2-queen	Larvae	25	18
c	2-queen	Larvae	28	25
c	2-queen	Larvae	30	28
c	2-queen	Larvae	32	17
c	2-queen	Larvae	35	19
c	2-queen	Larvae	37	20
c	2-queen	Larvae	39	18
c	2-queen	Larvae	42	17
c	2-queen	Larvae	44	16
c	2-queen	Larvae	46	14
c	2-queen	Larvae	49	24
c	2-queen	Larvae	51	26
c	2-queen	Larvae	53	29
d	2-queen	Larvae	0	0
d	2-queen	Larvae	2	0
d	2-queen	Larvae	4	0
d	2-queen	Larvae	7	0
d	2-queen	Larvae	9	0
d	2-queen	Larvae	11	0
d	2-queen	Larvae	14	0
d	2-queen	Larvae	16	0
d	2-queen	Larvae	18	0
d	2-queen	Larvae	21	0
d	2-queen	Larvae	23	0
d	2-queen	Larvae	25	0
d	2-queen	Larvae	28	0
d	2-queen	Larvae	30	0
d	2-queen	Larvae	32	0
d	2-queen	Larvae	35	0
d	2-queen	Larvae	37	0
d	2-queen	Larvae	39	0
d	2-queen	Larvae	42	0
d	2-queen	Larvae	44	0
d	2-queen	Larvae	46	NA
d	2-queen	Larvae	49	NA
d	2-queen	Larvae	51	NA
d	2-queen	Larvae	53	NA
e	2-queen	Larvae	0	0
e	2-queen	Larvae	2	0
e	2-queen	Larvae	4	0
e	2-queen	Larvae	7	0
e	2-queen	Larvae	9	0
e	2-queen	Larvae	11	0
e	2-queen	Larvae	14	0
e	2-queen	Larvae	16	0
e	2-queen	Larvae	18	0
e	2-queen	Larvae	21	12
e	2-queen	Larvae	23	13
e	2-queen	Larvae	25	6
e	2-queen	Larvae	28	7
e	2-queen	Larvae	30	4
e	2-queen	Larvae	32	5
e	2-queen	Larvae	35	9
e	2-queen	Larvae	37	11
e	2-queen	Larvae	39	10
e	2-queen	Larvae	42	5
e	2-queen	Larvae	44	5
e	2-queen	Larvae	46	6
e	2-queen	Larvae	49	7
e	2-queen	Larvae	51	NA
e	2-queen	Larvae	53	NA
f	2-queen	Larvae	0	0
f	2-queen	Larvae	2	0
f	2-queen	Larvae	4	0
f	2-queen	Larvae	7	0
f	2-queen	Larvae	9	0
f	2-queen	Larvae	11	0
f	2-queen	Larvae	14	0
f	2-queen	Larvae	16	1
f	2-queen	Larvae	18	11
f	2-queen	Larvae	21	17
f	2-queen	Larvae	23	16
f	2-queen	Larvae	25	20
f	2-queen	Larvae	28	15
f	2-queen	Larvae	30	13
f	2-queen	Larvae	32	13
f	2-queen	Larvae	35	14
f	2-queen	Larvae	37	13
f	2-queen	Larvae	39	9
f	2-queen	Larvae	42	12
f	2-queen	Larvae	44	13
f	2-queen	Larvae	46	NA
f	2-queen	Larvae	49	NA
f	2-queen	Larvae	51	NA
f	2-queen	Larvae	53	NA
g	2-queen	Larvae	0	0
g	2-queen	Larvae	2	0
g	2-queen	Larvae	4	0
g	2-queen	Larvae	7	0
g	2-queen	Larvae	9	0
g	2-queen	Larvae	11	0
g	2-queen	Larvae	14	0
g	2-queen	Larvae	16	0
g	2-queen	Larvae	18	20
g	2-queen	Larvae	21	18
g	2-queen	Larvae	23	27
g	2-queen	Larvae	25	22
g	2-queen	Larvae	28	14
g	2-queen	Larvae	30	29
g	2-queen	Larvae	32	17
g	2-queen	Larvae	35	26
g	2-queen	Larvae	37	25
g	2-queen	Larvae	39	25
g	2-queen	Larvae	42	24
g	2-queen	Larvae	44	14
g	2-queen	Larvae	46	13
g	2-queen	Larvae	49	15
g	2-queen	Larvae	51	16
g	2-queen	Larvae	53	17
h	2-queen	Larvae	0	0
h	2-queen	Larvae	2	0
h	2-queen	Larvae	4	0
h	2-queen	Larvae	7	0
h	2-queen	Larvae	9	0
h	2-queen	Larvae	11	0
h	2-queen	Larvae	14	0
h	2-queen	Larvae	16	1
h	2-queen	Larvae	18	9
h	2-queen	Larvae	21	19
h	2-queen	Larvae	23	9
h	2-queen	Larvae	25	9
h	2-queen	Larvae	28	4
h	2-queen	Larvae	30	2
h	2-queen	Larvae	32	2
h	2-queen	Larvae	35	0
h	2-queen	Larvae	37	0
h	2-queen	Larvae	39	0
h	2-queen	Larvae	42	1
h	2-queen	Larvae	44	3
h	2-queen	Larvae	46	6
h	2-queen	Larvae	49	23
h	2-queen	Larvae	51	18
h	2-queen	Larvae	53	17
i	2-queen	Larvae	0	0
i	2-queen	Larvae	2	0
i	2-queen	Larvae	4	0
i	2-queen	Larvae	7	0
i	2-queen	Larvae	9	0
i	2-queen	Larvae	11	0
i	2-queen	Larvae	14	0
i	2-queen	Larvae	16	2
i	2-queen	Larvae	18	19
i	2-queen	Larvae	21	35
i	2-queen	Larvae	23	28
i	2-queen	Larvae	25	23
i	2-queen	Larvae	28	20
i	2-queen	Larvae	30	23
i	2-queen	Larvae	32	22
i	2-queen	Larvae	35	16
i	2-queen	Larvae	37	20
i	2-queen	Larvae	39	14
i	2-queen	Larvae	42	12
i	2-queen	Larvae	44	5
i	2-queen	Larvae	46	5
i	2-queen	Larvae	49	25
i	2-queen	Larvae	51	NA
i	2-queen	Larvae	53	NA
j	2-queen	Larvae	0	0
j	2-queen	Larvae	2	0
j	2-queen	Larvae	4	0
j	2-queen	Larvae	7	0
j	2-queen	Larvae	9	0
j	2-queen	Larvae	11	0
j	2-queen	Larvae	14	0
j	2-queen	Larvae	16	1
j	2-queen	Larvae	18	7
j	2-queen	Larvae	21	24
j	2-queen	Larvae	23	33
j	2-queen	Larvae	25	27
j	2-queen	Larvae	28	27
j	2-queen	Larvae	30	29
j	2-queen	Larvae	32	10
j	2-queen	Larvae	35	22
j	2-queen	Larvae	37	23
j	2-queen	Larvae	39	21
j	2-queen	Larvae	42	21
j	2-queen	Larvae	44	7
j	2-queen	Larvae	46	8
j	2-queen	Larvae	49	10
j	2-queen	Larvae	51	11
j	2-queen	Larvae	53	12
k	2-queen	Larvae	0	0
k	2-queen	Larvae	2	0
k	2-queen	Larvae	4	0
k	2-queen	Larvae	7	0
k	2-queen	Larvae	9	0
k	2-queen	Larvae	11	0
k	2-queen	Larvae	14	0
k	2-queen	Larvae	16	7
k	2-queen	Larvae	18	19
k	2-queen	Larvae	21	25
k	2-queen	Larvae	23	17
k	2-queen	Larvae	25	11
k	2-queen	Larvae	28	15
k	2-queen	Larvae	30	12
k	2-queen	Larvae	32	10
k	2-queen	Larvae	35	7
k	2-queen	Larvae	37	4
k	2-queen	Larvae	39	6
k	2-queen	Larvae	42	5
k	2-queen	Larvae	44	4
k	2-queen	Larvae	46	6
k	2-queen	Larvae	49	15
k	2-queen	Larvae	51	18
k	2-queen	Larvae	53	17
l	2-queen	Larvae	0	0
l	2-queen	Larvae	2	0
l	2-queen	Larvae	4	0
l	2-queen	Larvae	7	0
l	2-queen	Larvae	9	0
l	2-queen	Larvae	11	0
l	2-queen	Larvae	14	0
l	2-queen	Larvae	16	4
l	2-queen	Larvae	18	21
l	2-queen	Larvae	21	34
l	2-queen	Larvae	23	31
l	2-queen	Larvae	25	30
l	2-queen	Larvae	28	27
l	2-queen	Larvae	30	30
l	2-queen	Larvae	32	31
l	2-queen	Larvae	35	32
l	2-queen	Larvae	37	30
l	2-queen	Larvae	39	32
l	2-queen	Larvae	42	34
l	2-queen	Larvae	44	12
l	2-queen	Larvae	46	14
l	2-queen	Larvae	49	21
l	2-queen	Larvae	51	26
l	2-queen	Larvae	53	31
m	2-queen	Larvae	0	0
m	2-queen	Larvae	2	0
m	2-queen	Larvae	4	0
m	2-queen	Larvae	7	0
m	2-queen	Larvae	9	0
m	2-queen	Larvae	11	0
m	2-queen	Larvae	14	0
m	2-queen	Larvae	16	0
m	2-queen	Larvae	18	13
m	2-queen	Larvae	21	31
m	2-queen	Larvae	23	25
m	2-queen	Larvae	25	23
m	2-queen	Larvae	28	14
m	2-queen	Larvae	30	18
m	2-queen	Larvae	32	18
m	2-queen	Larvae	35	15
m	2-queen	Larvae	37	17
m	2-queen	Larvae	39	13
m	2-queen	Larvae	42	13
m	2-queen	Larvae	44	11
m	2-queen	Larvae	46	11
m	2-queen	Larvae	49	13
m	2-queen	Larvae	51	19
m	2-queen	Larvae	53	17
n	2-queen	Larvae	0	0
n	2-queen	Larvae	2	0
n	2-queen	Larvae	4	0
n	2-queen	Larvae	7	0
n	2-queen	Larvae	9	0
n	2-queen	Larvae	11	0
n	2-queen	Larvae	14	0
n	2-queen	Larvae	16	2
n	2-queen	Larvae	18	18
n	2-queen	Larvae	21	19
n	2-queen	Larvae	23	31
n	2-queen	Larvae	25	32
n	2-queen	Larvae	28	18
n	2-queen	Larvae	30	10
n	2-queen	Larvae	32	16
n	2-queen	Larvae	35	20
n	2-queen	Larvae	37	12
n	2-queen	Larvae	39	13
n	2-queen	Larvae	42	13
n	2-queen	Larvae	44	10
n	2-queen	Larvae	46	7
n	2-queen	Larvae	49	11
n	2-queen	Larvae	51	20
n	2-queen	Larvae	53	21
o	2-queen	Larvae	0	0
o	2-queen	Larvae	2	0
o	2-queen	Larvae	4	0
o	2-queen	Larvae	7	0
o	2-queen	Larvae	9	0
o	2-queen	Larvae	11	0
o	2-queen	Larvae	14	0
o	2-queen	Larvae	16	0
o	2-queen	Larvae	18	7
o	2-queen	Larvae	21	21
o	2-queen	Larvae	23	21
o	2-queen	Larvae	25	20
o	2-queen	Larvae	28	10
o	2-queen	Larvae	30	4
o	2-queen	Larvae	32	12
o	2-queen	Larvae	35	10
o	2-queen	Larvae	37	13
o	2-queen	Larvae	39	8
o	2-queen	Larvae	42	7
o	2-queen	Larvae	44	8
o	2-queen	Larvae	46	4
o	2-queen	Larvae	49	8
o	2-queen	Larvae	51	16
o	2-queen	Larvae	53	18
a	2-queen	Pupae	0	0
a	2-queen	Pupae	2	0
a	2-queen	Pupae	4	0
a	2-queen	Pupae	7	0
a	2-queen	Pupae	9	0
a	2-queen	Pupae	11	0
a	2-queen	Pupae	14	0
a	2-queen	Pupae	16	0
a	2-queen	Pupae	18	0
a	2-queen	Pupae	21	0
a	2-queen	Pupae	23	8
a	2-queen	Pupae	25	15
a	2-queen	Pupae	28	22
a	2-queen	Pupae	30	23
a	2-queen	Pupae	32	24
a	2-queen	Pupae	35	24
a	2-queen	Pupae	37	25
a	2-queen	Pupae	39	23
a	2-queen	Pupae	42	18
a	2-queen	Pupae	44	15
a	2-queen	Pupae	46	15
a	2-queen	Pupae	49	11
a	2-queen	Pupae	51	10
a	2-queen	Pupae	53	15
aa	1-queen	Pupae	0	0
aa	1-queen	Pupae	2	0
aa	1-queen	Pupae	4	0
aa	1-queen	Pupae	7	0
aa	1-queen	Pupae	9	0
aa	1-queen	Pupae	11	0
aa	1-queen	Pupae	14	0
aa	1-queen	Pupae	16	0
aa	1-queen	Pupae	18	0
aa	1-queen	Pupae	21	0
aa	1-queen	Pupae	23	1
aa	1-queen	Pupae	25	2
aa	1-queen	Pupae	28	7
aa	1-queen	Pupae	30	11
aa	1-queen	Pupae	32	11
aa	1-queen	Pupae	35	12
aa	1-queen	Pupae	37	13
aa	1-queen	Pupae	39	13
aa	1-queen	Pupae	42	14
aa	1-queen	Pupae	44	8
aa	1-queen	Pupae	46	7
aa	1-queen	Pupae	49	4
aa	1-queen	Pupae	51	6
aa	1-queen	Pupae	53	6
ab	1-queen	Pupae	0	0
ab	1-queen	Pupae	2	0
ab	1-queen	Pupae	4	0
ab	1-queen	Pupae	7	0
ab	1-queen	Pupae	9	0
ab	1-queen	Pupae	11	0
ab	1-queen	Pupae	14	0
ab	1-queen	Pupae	16	0
ab	1-queen	Pupae	18	0
ab	1-queen	Pupae	21	0
ab	1-queen	Pupae	23	3
ab	1-queen	Pupae	25	8
ab	1-queen	Pupae	28	12
ab	1-queen	Pupae	30	11
ab	1-queen	Pupae	32	11
ab	1-queen	Pupae	35	12
ab	1-queen	Pupae	37	11
ab	1-queen	Pupae	39	11
ab	1-queen	Pupae	42	8
ab	1-queen	Pupae	44	4
ab	1-queen	Pupae	46	3
ab	1-queen	Pupae	49	0
ab	1-queen	Pupae	51	1
ab	1-queen	Pupae	53	1
ac	1-queen	Pupae	0	0
ac	1-queen	Pupae	2	0
ac	1-queen	Pupae	4	0
ac	1-queen	Pupae	7	0
ac	1-queen	Pupae	9	0
ac	1-queen	Pupae	11	0
ac	1-queen	Pupae	14	0
ac	1-queen	Pupae	16	0
ac	1-queen	Pupae	18	0
ac	1-queen	Pupae	21	0
ac	1-queen	Pupae	23	1
ac	1-queen	Pupae	25	2
ac	1-queen	Pupae	28	3
ac	1-queen	Pupae	30	3
ac	1-queen	Pupae	32	4
ac	1-queen	Pupae	35	4
ac	1-queen	Pupae	37	5
ac	1-queen	Pupae	39	6
ac	1-queen	Pupae	42	5
ac	1-queen	Pupae	44	3
ac	1-queen	Pupae	46	3
ac	1-queen	Pupae	49	4
ac	1-queen	Pupae	51	4
ac	1-queen	Pupae	53	3
ae	1-queen	Pupae	0	0
ae	1-queen	Pupae	2	0
ae	1-queen	Pupae	4	0
ae	1-queen	Pupae	7	0
ae	1-queen	Pupae	9	0
ae	1-queen	Pupae	11	0
ae	1-queen	Pupae	14	0
ae	1-queen	Pupae	16	0
ae	1-queen	Pupae	18	0
ae	1-queen	Pupae	21	0
ae	1-queen	Pupae	23	0
ae	1-queen	Pupae	25	0
ae	1-queen	Pupae	28	0
ae	1-queen	Pupae	30	0
ae	1-queen	Pupae	32	0
ae	1-queen	Pupae	35	0
ae	1-queen	Pupae	37	0
ae	1-queen	Pupae	39	0
ae	1-queen	Pupae	42	0
ae	1-queen	Pupae	44	0
ae	1-queen	Pupae	46	0
ae	1-queen	Pupae	49	0
ae	1-queen	Pupae	51	0
ae	1-queen	Pupae	53	0
af	1-queen	Pupae	0	0
af	1-queen	Pupae	2	0
af	1-queen	Pupae	4	0
af	1-queen	Pupae	7	0
af	1-queen	Pupae	9	0
af	1-queen	Pupae	11	0
af	1-queen	Pupae	14	0
af	1-queen	Pupae	16	0
af	1-queen	Pupae	18	0
af	1-queen	Pupae	21	0
af	1-queen	Pupae	23	0
af	1-queen	Pupae	25	2
af	1-queen	Pupae	28	5
af	1-queen	Pupae	30	6
af	1-queen	Pupae	32	6
af	1-queen	Pupae	35	6
af	1-queen	Pupae	37	10
af	1-queen	Pupae	39	10
af	1-queen	Pupae	42	10
af	1-queen	Pupae	44	5
af	1-queen	Pupae	46	7
af	1-queen	Pupae	49	7
af	1-queen	Pupae	51	7
af	1-queen	Pupae	53	7
ag	1-queen	Pupae	0	0
ag	1-queen	Pupae	2	0
ag	1-queen	Pupae	4	0
ag	1-queen	Pupae	7	0
ag	1-queen	Pupae	9	0
ag	1-queen	Pupae	11	0
ag	1-queen	Pupae	14	0
ag	1-queen	Pupae	16	0
ag	1-queen	Pupae	18	0
ag	1-queen	Pupae	21	0
ag	1-queen	Pupae	23	0
ag	1-queen	Pupae	25	5
ag	1-queen	Pupae	28	17
ag	1-queen	Pupae	30	13
ag	1-queen	Pupae	32	13
ag	1-queen	Pupae	35	15
ag	1-queen	Pupae	37	16
ag	1-queen	Pupae	39	16
ag	1-queen	Pupae	42	16
ag	1-queen	Pupae	44	9
ag	1-queen	Pupae	46	5
ag	1-queen	Pupae	49	5
ag	1-queen	Pupae	51	5
ag	1-queen	Pupae	53	7
ah	1-queen	Pupae	0	0
ah	1-queen	Pupae	2	0
ah	1-queen	Pupae	4	0
ah	1-queen	Pupae	7	0
ah	1-queen	Pupae	9	0
ah	1-queen	Pupae	11	0
ah	1-queen	Pupae	14	0
ah	1-queen	Pupae	16	0
ah	1-queen	Pupae	18	0
ah	1-queen	Pupae	21	0
ah	1-queen	Pupae	23	0
ah	1-queen	Pupae	25	0
ah	1-queen	Pupae	28	0
ah	1-queen	Pupae	30	5
ah	1-queen	Pupae	32	8
ah	1-queen	Pupae	35	12
ah	1-queen	Pupae	37	17
ah	1-queen	Pupae	39	19
ah	1-queen	Pupae	42	19
ah	1-queen	Pupae	44	19
ah	1-queen	Pupae	46	19
ah	1-queen	Pupae	49	13
ah	1-queen	Pupae	51	6
ah	1-queen	Pupae	53	1
ai	1-queen	Pupae	0	0
ai	1-queen	Pupae	2	0
ai	1-queen	Pupae	4	0
ai	1-queen	Pupae	7	0
ai	1-queen	Pupae	9	0
ai	1-queen	Pupae	11	0
ai	1-queen	Pupae	14	0
ai	1-queen	Pupae	16	0
ai	1-queen	Pupae	18	0
ai	1-queen	Pupae	21	0
ai	1-queen	Pupae	23	0
ai	1-queen	Pupae	25	5
ai	1-queen	Pupae	28	8
ai	1-queen	Pupae	30	8
ai	1-queen	Pupae	32	8
ai	1-queen	Pupae	35	8
ai	1-queen	Pupae	37	8
ai	1-queen	Pupae	39	8
ai	1-queen	Pupae	42	5
ai	1-queen	Pupae	44	1
ai	1-queen	Pupae	46	3
ai	1-queen	Pupae	49	1
ai	1-queen	Pupae	51	1
ai	1-queen	Pupae	53	1
aj	1-queen	Pupae	0	0
aj	1-queen	Pupae	2	0
aj	1-queen	Pupae	4	0
aj	1-queen	Pupae	7	0
aj	1-queen	Pupae	9	0
aj	1-queen	Pupae	11	0
aj	1-queen	Pupae	14	0
aj	1-queen	Pupae	16	0
aj	1-queen	Pupae	18	0
aj	1-queen	Pupae	21	0
aj	1-queen	Pupae	23	0
aj	1-queen	Pupae	25	0
aj	1-queen	Pupae	28	1
aj	1-queen	Pupae	30	4
aj	1-queen	Pupae	32	4
aj	1-queen	Pupae	35	4
aj	1-queen	Pupae	37	5
aj	1-queen	Pupae	39	9
aj	1-queen	Pupae	42	10
aj	1-queen	Pupae	44	9
aj	1-queen	Pupae	46	9
aj	1-queen	Pupae	49	6
aj	1-queen	Pupae	51	6
aj	1-queen	Pupae	53	2
ak	1-queen	Pupae	0	0
ak	1-queen	Pupae	2	0
ak	1-queen	Pupae	4	0
ak	1-queen	Pupae	7	0
ak	1-queen	Pupae	9	0
ak	1-queen	Pupae	11	0
ak	1-queen	Pupae	14	0
ak	1-queen	Pupae	16	0
ak	1-queen	Pupae	18	0
ak	1-queen	Pupae	21	0
ak	1-queen	Pupae	23	1
ak	1-queen	Pupae	25	2
ak	1-queen	Pupae	28	5
ak	1-queen	Pupae	30	6
ak	1-queen	Pupae	32	9
ak	1-queen	Pupae	35	9
ak	1-queen	Pupae	37	13
ak	1-queen	Pupae	39	13
ak	1-queen	Pupae	42	9
ak	1-queen	Pupae	44	10
ak	1-queen	Pupae	46	10
ak	1-queen	Pupae	49	8
ak	1-queen	Pupae	51	11
ak	1-queen	Pupae	53	10
al	1-queen	Pupae	0	0
al	1-queen	Pupae	2	0
al	1-queen	Pupae	4	0
al	1-queen	Pupae	7	0
al	1-queen	Pupae	9	0
al	1-queen	Pupae	11	0
al	1-queen	Pupae	14	0
al	1-queen	Pupae	16	0
al	1-queen	Pupae	18	0
al	1-queen	Pupae	21	0
al	1-queen	Pupae	23	1
al	1-queen	Pupae	25	4
al	1-queen	Pupae	28	9
al	1-queen	Pupae	30	11
al	1-queen	Pupae	32	14
al	1-queen	Pupae	35	15
al	1-queen	Pupae	37	15
al	1-queen	Pupae	39	15
al	1-queen	Pupae	42	13
al	1-queen	Pupae	44	9
al	1-queen	Pupae	46	12
al	1-queen	Pupae	49	7
al	1-queen	Pupae	51	4
al	1-queen	Pupae	53	8
an	1-queen	Pupae	0	0
an	1-queen	Pupae	2	0
an	1-queen	Pupae	4	0
an	1-queen	Pupae	7	0
an	1-queen	Pupae	9	0
an	1-queen	Pupae	11	0
an	1-queen	Pupae	14	0
an	1-queen	Pupae	16	0
an	1-queen	Pupae	18	0
an	1-queen	Pupae	21	0
an	1-queen	Pupae	23	0
an	1-queen	Pupae	25	4
an	1-queen	Pupae	28	8
an	1-queen	Pupae	30	11
an	1-queen	Pupae	32	11
an	1-queen	Pupae	35	15
an	1-queen	Pupae	37	14
an	1-queen	Pupae	39	13
an	1-queen	Pupae	42	16
an	1-queen	Pupae	44	7
an	1-queen	Pupae	46	7
an	1-queen	Pupae	49	9
an	1-queen	Pupae	51	8
an	1-queen	Pupae	53	11
b	2-queen	Pupae	0	0
b	2-queen	Pupae	2	0
b	2-queen	Pupae	4	0
b	2-queen	Pupae	7	0
b	2-queen	Pupae	9	0
b	2-queen	Pupae	11	0
b	2-queen	Pupae	14	0
b	2-queen	Pupae	16	0
b	2-queen	Pupae	18	0
b	2-queen	Pupae	21	0
b	2-queen	Pupae	23	6
b	2-queen	Pupae	25	7
b	2-queen	Pupae	28	6
b	2-queen	Pupae	30	5
b	2-queen	Pupae	32	6
b	2-queen	Pupae	35	8
b	2-queen	Pupae	37	8
b	2-queen	Pupae	39	NA
b	2-queen	Pupae	42	NA
b	2-queen	Pupae	44	NA
b	2-queen	Pupae	46	NA
b	2-queen	Pupae	49	NA
b	2-queen	Pupae	51	NA
b	2-queen	Pupae	53	NA
c	2-queen	Pupae	0	0
c	2-queen	Pupae	2	0
c	2-queen	Pupae	4	0
c	2-queen	Pupae	7	0
c	2-queen	Pupae	9	0
c	2-queen	Pupae	11	0
c	2-queen	Pupae	14	0
c	2-queen	Pupae	16	0
c	2-queen	Pupae	18	0
c	2-queen	Pupae	21	0
c	2-queen	Pupae	23	5
c	2-queen	Pupae	25	9
c	2-queen	Pupae	28	10
c	2-queen	Pupae	30	11
c	2-queen	Pupae	32	11
c	2-queen	Pupae	35	15
c	2-queen	Pupae	37	17
c	2-queen	Pupae	39	16
c	2-queen	Pupae	42	10
c	2-queen	Pupae	44	9
c	2-queen	Pupae	46	7
c	2-queen	Pupae	49	6
c	2-queen	Pupae	51	6
c	2-queen	Pupae	53	7
d	2-queen	Pupae	0	0
d	2-queen	Pupae	2	0
d	2-queen	Pupae	4	0
d	2-queen	Pupae	7	0
d	2-queen	Pupae	9	0
d	2-queen	Pupae	11	0
d	2-queen	Pupae	14	0
d	2-queen	Pupae	16	0
d	2-queen	Pupae	18	0
d	2-queen	Pupae	21	0
d	2-queen	Pupae	23	0
d	2-queen	Pupae	25	0
d	2-queen	Pupae	28	0
d	2-queen	Pupae	30	0
d	2-queen	Pupae	32	0
d	2-queen	Pupae	35	0
d	2-queen	Pupae	37	0
d	2-queen	Pupae	39	0
d	2-queen	Pupae	42	0
d	2-queen	Pupae	44	0
d	2-queen	Pupae	46	NA
d	2-queen	Pupae	49	NA
d	2-queen	Pupae	51	NA
d	2-queen	Pupae	53	NA
e	2-queen	Pupae	0	0
e	2-queen	Pupae	2	0
e	2-queen	Pupae	4	0
e	2-queen	Pupae	7	0
e	2-queen	Pupae	9	0
e	2-queen	Pupae	11	0
e	2-queen	Pupae	14	0
e	2-queen	Pupae	16	0
e	2-queen	Pupae	18	0
e	2-queen	Pupae	21	0
e	2-queen	Pupae	23	7
e	2-queen	Pupae	25	11
e	2-queen	Pupae	28	16
e	2-queen	Pupae	30	18
e	2-queen	Pupae	32	19
e	2-queen	Pupae	35	19
e	2-queen	Pupae	37	19
e	2-queen	Pupae	39	16
e	2-queen	Pupae	42	12
e	2-queen	Pupae	44	8
e	2-queen	Pupae	46	8
e	2-queen	Pupae	49	4
e	2-queen	Pupae	51	NA
e	2-queen	Pupae	53	NA
f	2-queen	Pupae	0	0
f	2-queen	Pupae	2	0
f	2-queen	Pupae	4	0
f	2-queen	Pupae	7	0
f	2-queen	Pupae	9	0
f	2-queen	Pupae	11	0
f	2-queen	Pupae	14	0
f	2-queen	Pupae	16	0
f	2-queen	Pupae	18	0
f	2-queen	Pupae	21	0
f	2-queen	Pupae	23	2
f	2-queen	Pupae	25	4
f	2-queen	Pupae	28	9
f	2-queen	Pupae	30	11
f	2-queen	Pupae	32	12
f	2-queen	Pupae	35	12
f	2-queen	Pupae	37	14
f	2-queen	Pupae	39	15
f	2-queen	Pupae	42	15
f	2-queen	Pupae	44	12
f	2-queen	Pupae	46	NA
f	2-queen	Pupae	49	NA
f	2-queen	Pupae	51	NA
f	2-queen	Pupae	53	NA
g	2-queen	Pupae	0	0
g	2-queen	Pupae	2	0
g	2-queen	Pupae	4	0
g	2-queen	Pupae	7	0
g	2-queen	Pupae	9	0
g	2-queen	Pupae	11	0
g	2-queen	Pupae	14	0
g	2-queen	Pupae	16	0
g	2-queen	Pupae	18	0
g	2-queen	Pupae	21	0
g	2-queen	Pupae	23	0
g	2-queen	Pupae	25	3
g	2-queen	Pupae	28	8
g	2-queen	Pupae	30	12
g	2-queen	Pupae	32	19
g	2-queen	Pupae	35	19
g	2-queen	Pupae	37	19
g	2-queen	Pupae	39	18
g	2-queen	Pupae	42	18
g	2-queen	Pupae	44	14
g	2-queen	Pupae	46	12
g	2-queen	Pupae	49	9
g	2-queen	Pupae	51	6
g	2-queen	Pupae	53	8
h	2-queen	Pupae	0	0
h	2-queen	Pupae	2	0
h	2-queen	Pupae	4	0
h	2-queen	Pupae	7	0
h	2-queen	Pupae	9	0
h	2-queen	Pupae	11	0
h	2-queen	Pupae	14	0
h	2-queen	Pupae	16	0
h	2-queen	Pupae	18	0
h	2-queen	Pupae	21	0
h	2-queen	Pupae	23	5
h	2-queen	Pupae	25	10
h	2-queen	Pupae	28	16
h	2-queen	Pupae	30	21
h	2-queen	Pupae	32	21
h	2-queen	Pupae	35	21
h	2-queen	Pupae	37	23
h	2-queen	Pupae	39	21
h	2-queen	Pupae	42	13
h	2-queen	Pupae	44	7
h	2-queen	Pupae	46	4
h	2-queen	Pupae	49	2
h	2-queen	Pupae	51	9
h	2-queen	Pupae	53	8
i	2-queen	Pupae	0	0
i	2-queen	Pupae	2	0
i	2-queen	Pupae	4	0
i	2-queen	Pupae	7	0
i	2-queen	Pupae	9	0
i	2-queen	Pupae	11	0
i	2-queen	Pupae	14	0
i	2-queen	Pupae	16	0
i	2-queen	Pupae	18	0
i	2-queen	Pupae	21	0
i	2-queen	Pupae	23	8
i	2-queen	Pupae	25	16
i	2-queen	Pupae	28	21
i	2-queen	Pupae	30	25
i	2-queen	Pupae	32	25
i	2-queen	Pupae	35	29
i	2-queen	Pupae	37	29
i	2-queen	Pupae	39	31
i	2-queen	Pupae	42	24
i	2-queen	Pupae	44	17
i	2-queen	Pupae	46	16
i	2-queen	Pupae	49	7
i	2-queen	Pupae	51	NA
i	2-queen	Pupae	53	NA
j	2-queen	Pupae	0	0
j	2-queen	Pupae	2	0
j	2-queen	Pupae	4	0
j	2-queen	Pupae	7	0
j	2-queen	Pupae	9	0
j	2-queen	Pupae	11	0
j	2-queen	Pupae	14	0
j	2-queen	Pupae	16	0
j	2-queen	Pupae	18	0
j	2-queen	Pupae	21	0
j	2-queen	Pupae	23	1
j	2-queen	Pupae	25	3
j	2-queen	Pupae	28	6
j	2-queen	Pupae	30	7
j	2-queen	Pupae	32	8
j	2-queen	Pupae	35	8
j	2-queen	Pupae	37	8
j	2-queen	Pupae	39	9
j	2-queen	Pupae	42	7
j	2-queen	Pupae	44	6
j	2-queen	Pupae	46	6
j	2-queen	Pupae	49	5
j	2-queen	Pupae	51	5
j	2-queen	Pupae	53	4
k	2-queen	Pupae	0	0
k	2-queen	Pupae	2	0
k	2-queen	Pupae	4	0
k	2-queen	Pupae	7	0
k	2-queen	Pupae	9	0
k	2-queen	Pupae	11	0
k	2-queen	Pupae	14	0
k	2-queen	Pupae	16	0
k	2-queen	Pupae	18	0
k	2-queen	Pupae	21	0
k	2-queen	Pupae	23	5
k	2-queen	Pupae	25	11
k	2-queen	Pupae	28	11
k	2-queen	Pupae	30	17
k	2-queen	Pupae	32	15
k	2-queen	Pupae	35	17
k	2-queen	Pupae	37	20
k	2-queen	Pupae	39	15
k	2-queen	Pupae	42	14
k	2-queen	Pupae	44	9
k	2-queen	Pupae	46	9
k	2-queen	Pupae	49	8
k	2-queen	Pupae	51	6
k	2-queen	Pupae	53	4
l	2-queen	Pupae	0	0
l	2-queen	Pupae	2	0
l	2-queen	Pupae	4	0
l	2-queen	Pupae	7	0
l	2-queen	Pupae	9	0
l	2-queen	Pupae	11	0
l	2-queen	Pupae	14	0
l	2-queen	Pupae	16	0
l	2-queen	Pupae	18	0
l	2-queen	Pupae	21	0
l	2-queen	Pupae	23	6
l	2-queen	Pupae	25	7
l	2-queen	Pupae	28	15
l	2-queen	Pupae	30	15
l	2-queen	Pupae	32	19
l	2-queen	Pupae	35	19
l	2-queen	Pupae	37	22
l	2-queen	Pupae	39	21
l	2-queen	Pupae	42	17
l	2-queen	Pupae	44	16
l	2-queen	Pupae	46	14
l	2-queen	Pupae	49	11
l	2-queen	Pupae	51	11
l	2-queen	Pupae	53	10
m	2-queen	Pupae	0	0
m	2-queen	Pupae	2	0
m	2-queen	Pupae	4	0
m	2-queen	Pupae	7	0
m	2-queen	Pupae	9	0
m	2-queen	Pupae	11	0
m	2-queen	Pupae	14	0
m	2-queen	Pupae	16	0
m	2-queen	Pupae	18	0
m	2-queen	Pupae	21	0
m	2-queen	Pupae	23	6
m	2-queen	Pupae	25	9
m	2-queen	Pupae	28	16
m	2-queen	Pupae	30	19
m	2-queen	Pupae	32	22
m	2-queen	Pupae	35	25
m	2-queen	Pupae	37	25
m	2-queen	Pupae	39	24
m	2-queen	Pupae	42	20
m	2-queen	Pupae	44	11
m	2-queen	Pupae	46	10
m	2-queen	Pupae	49	7
m	2-queen	Pupae	51	9
m	2-queen	Pupae	53	11
n	2-queen	Pupae	0	0
n	2-queen	Pupae	2	0
n	2-queen	Pupae	4	0
n	2-queen	Pupae	7	0
n	2-queen	Pupae	9	0
n	2-queen	Pupae	11	0
n	2-queen	Pupae	14	0
n	2-queen	Pupae	16	0
n	2-queen	Pupae	18	0
n	2-queen	Pupae	21	0
n	2-queen	Pupae	23	1
n	2-queen	Pupae	25	4
n	2-queen	Pupae	28	11
n	2-queen	Pupae	30	15
n	2-queen	Pupae	32	18
n	2-queen	Pupae	35	18
n	2-queen	Pupae	37	22
n	2-queen	Pupae	39	22
n	2-queen	Pupae	42	16
n	2-queen	Pupae	44	15
n	2-queen	Pupae	46	13
n	2-queen	Pupae	49	13
n	2-queen	Pupae	51	10
n	2-queen	Pupae	53	12
o	2-queen	Pupae	0	0
o	2-queen	Pupae	2	0
o	2-queen	Pupae	4	0
o	2-queen	Pupae	7	0
o	2-queen	Pupae	9	0
o	2-queen	Pupae	11	0
o	2-queen	Pupae	14	0
o	2-queen	Pupae	16	0
o	2-queen	Pupae	18	0
o	2-queen	Pupae	21	0
o	2-queen	Pupae	23	5
o	2-queen	Pupae	25	4
o	2-queen	Pupae	28	17
o	2-queen	Pupae	30	19
o	2-queen	Pupae	32	19
o	2-queen	Pupae	35	20
o	2-queen	Pupae	37	24
o	2-queen	Pupae	39	27
o	2-queen	Pupae	42	23
o	2-queen	Pupae	44	16
o	2-queen	Pupae	46	12
o	2-queen	Pupae	49	12
o	2-queen	Pupae	51	9
o	2-queen	Pupae	53	10
a	2-queen	Workers	0	0
a	2-queen	Workers	2	0
a	2-queen	Workers	4	0
a	2-queen	Workers	7	0
a	2-queen	Workers	9	0
a	2-queen	Workers	11	0
a	2-queen	Workers	14	0
a	2-queen	Workers	16	0
a	2-queen	Workers	18	0
a	2-queen	Workers	21	0
a	2-queen	Workers	23	0
a	2-queen	Workers	25	0
a	2-queen	Workers	28	0
a	2-queen	Workers	30	0
a	2-queen	Workers	32	0
a	2-queen	Workers	35	0
a	2-queen	Workers	37	0
a	2-queen	Workers	39	5
a	2-queen	Workers	42	10
a	2-queen	Workers	44	13
a	2-queen	Workers	46	13
a	2-queen	Workers	49	16
a	2-queen	Workers	51	17
a	2-queen	Workers	53	19
aa	1-queen	Workers	0	0
aa	1-queen	Workers	2	0
aa	1-queen	Workers	4	0
aa	1-queen	Workers	7	0
aa	1-queen	Workers	9	0
aa	1-queen	Workers	11	0
aa	1-queen	Workers	14	0
aa	1-queen	Workers	16	0
aa	1-queen	Workers	18	0
aa	1-queen	Workers	21	0
aa	1-queen	Workers	23	0
aa	1-queen	Workers	25	0
aa	1-queen	Workers	28	0
aa	1-queen	Workers	30	0
aa	1-queen	Workers	32	0
aa	1-queen	Workers	35	0
aa	1-queen	Workers	37	0
aa	1-queen	Workers	39	0
aa	1-queen	Workers	42	1
aa	1-queen	Workers	44	4
aa	1-queen	Workers	46	7
aa	1-queen	Workers	49	9
aa	1-queen	Workers	51	9
aa	1-queen	Workers	53	12
ab	1-queen	Workers	0	0
ab	1-queen	Workers	2	0
ab	1-queen	Workers	4	0
ab	1-queen	Workers	7	0
ab	1-queen	Workers	9	0
ab	1-queen	Workers	11	0
ab	1-queen	Workers	14	0
[truncated: 593 more rows]

## Sheet: Correlation Size Fecundity
Cohort	Queen_number	Number_of_eggs	Number_of_larvae	Number_of_brood	Thorax_length	Standardized_Number_of_brood	Standardized_Thorax_length
1	1	31	0	31	2.553	-1.0205	-1.31915
1	2	54	0	54	2.576	0.561846	-1.15553
1	3	34	0	34	2.349	-0.814103	-2.77037
1	4	23	0	23	2.802	-1.57087	0.452191
1	5	33	0	33	2.462	-0.8829	-1.96651
1	6	36	0	36	2.586	-0.676508	-1.08439
1	7	21	0	21	2.587	-1.70847	-1.07728
1	8	4	0	4	2.763	-2.87803	0.174752
1	10	56	0	56	2.757	0.699441	0.13207
1	11	42	0	42	2.975	-0.263724	1.68288
1	12	49	0	49	2.723	0.217859	-0.1098
1	13	47	0	47	2.766	0.0802637	0.196094
1	14	66	0	66	2.634	1.38741	-0.74293
1	15	61	0	61	2.895	1.04343	1.11378
1	16	46	0	46	2.851	0.0114662	0.800768
1	17	54	0	54	2.711	0.561846	-0.195166
1	18	59	0	59	2.506	0.905833	-1.6535
1	19	68	0	68	2.933	1.52501	1.3841
1	20	55	0	55	2.982	0.630643	1.73268
1	21	52	0	52	2.732	0.424251	-0.0457758
1	23	35	0	35	2.367	-0.745306	-2.64232
1	24	43	0	43	2.873	-0.194926	0.957272
1	25	63	0	63	3.078	1.18102	2.4156
1	26	53	0	53	2.994	0.493048	1.81804
1	27	64	0	64	2.88	1.24982	1.00707
1	28	57	0	57	2.569	0.768238	-1.20533
1	29	15	0	15	2.822	-2.12125	0.594467
1	30	16	0	16	2.719	-2.05246	-0.138255
1	31	12	0	12	2.738	-2.32765	-0.00309296
1	32	36	0	36	2.841	-0.676508	0.72963
1	33	56	0	56	2.734	0.699441	-0.0315482
1	34	48	0	48	2.782	0.149061	0.309915
1	35	51	0	51	2.841	0.355453	0.72963
1	36	45	0	45	2.825	-0.0573312	0.615809
1	37	46	0	46	2.691	0.0114662	-0.337442
1	38	63	0	63	2.715	1.18102	-0.166711
1	39	65	0	65	2.851	1.31862	0.800768
1	40	44	0	44	2.912	-0.126129	1.23471
1	41	79	0	79	2.86	2.28178	0.864792
1	42	63	0	63	2.879	1.18102	0.999955
1	43	53	0	53	2.732	0.493048	-0.0457758
1	44	28	0	28	2.536	-1.22689	-1.44008
1	45	21	0	21	2.803	-1.70847	0.459305
1	46	44	0	44	2.768	-0.126129	0.210321
1	47	17	0	17	2.794	-1.98366	0.395281
1	48	23	0	23	2.575	-1.57087	-1.16264
1	49	61	0	61	2.476	1.04343	-1.86691
1	50	43	0	43	2.747	-0.194926	0.0609314
1	51	51	0	51	2.794	0.355453	0.395281
1	52	54	0	54	2.727	0.561846	-0.0813449
1	53	25	0	25	2.854	-1.43328	0.82211
1	54	61	3	64	2.8	1.24982	0.437964
1	55	44	6	50	2.925	0.286656	1.32719
1	56	39	0	39	2.56	-0.470116	-1.26935
1	57	37	4	41	2.588	-0.332521	-1.07017
1	59	51	0	51	2.664	0.355453	-0.529515
1	60	42	0	42	2.708	-0.263724	-0.216507
1	61	43	0	43	2.744	-0.194926	0.0395899
1	62	30	0	30	2.788	-1.08929	0.352598
1	63	49	0	49	2.547	0.217859	-1.36183
1	64	40	0	40	2.611	-0.401318	-0.906547
1	65	36	0	36	2.535	-0.676508	-1.4472
1	67	51	0	51	2.787	0.355453	0.345484
1	68	39	0	39	2.833	-0.470116	0.672719
1	69	38	0	38	2.663	-0.538913	-0.536629
1	70	44	0	44	2.851	-0.126129	0.800768
1	71	43	0	43	2.685	-0.194926	-0.380125
1	72	31	0	31	2.767	-1.0205	0.203208
1	73	61	0	61	2.992	1.04343	1.80382
1	74	42	5	47	2.796	0.0802637	0.409508
1	75	30	0	30	2.709	-1.08929	-0.209394
1	76	73	5	78	3.018	2.21298	1.98878
1	77	36	0	36	2.677	-0.676508	-0.437036
1	78	38	0	38	2.715	-0.538913	-0.166711
1	79	61	0	61	2.712	1.04343	-0.188052
1	80	47	0	47	2.909	0.0802637	1.21337
1	81	42	1	43	2.664	-0.194926	-0.529515
1	82	48	3	51	2.666	0.355453	-0.515288
1	83	35	0	35	2.682	-0.745306	-0.401467
1	84	46	0	46	2.752	0.0114662	0.0965004
1	85	31	0	31	2.8	-1.0205	0.437964
1	86	47	0	47	2.501	0.0802637	-1.68907
1	87	53	0	53	2.675	0.493048	-0.451263
1	88	46	0	46	2.668	0.0114662	-0.50106
1	90	68	0	68	2.464	1.52501	-1.95228
1	91	71	0	71	2.567	1.7314	-1.21956
1	92	30	0	30	2.81	-1.08929	0.509102
1	93	58	0	58	2.835	0.837035	0.686947
1	94	42	1	43	2.782	-0.194926	0.309915
1	95	48	0	48	2.77	0.149061	0.224549
1	97	52	0	52	2.712	0.424251	-0.188052
1	98	57	0	57	2.779	0.768238	0.288573
1	99	55	0	55	2.705	0.630643	-0.237849
1	100	33	0	33	2.789	-0.8829	0.359712
1	101	60	0	60	2.619	0.97463	-0.849637
1	103	44	0	44	2.736	-0.126129	-0.0173206
1	104	33	0	33	2.314	-0.8829	-3.01935
1	105	43	0	43	2.529	-0.194926	-1.48988
1	106	63	4	67	2.699	1.45621	-0.280532
1	107	62	0	62	2.978	1.11223	1.70422
1	108	54	0	54	2.752	0.561846	0.0965004
1	109	55	0	55	2.874	0.630643	0.964386
1	110	48	0	48	2.823	0.149061	0.601581
1	111	39	1	40	2.591	-0.401318	-1.04882
1	112	56	0	56	2.656	0.699441	-0.586426
1	113	62	0	62	2.752	1.11223	0.0965004
1	114	26	0	26	2.475	-1.36448	-1.87403
1	115	71	0	71	2.822	1.7314	0.594467
1	116	65	0	65	2.795	1.31862	0.402394
1	117	60	2	62	2.636	1.11223	-0.728702
1	118	63	0	63	2.819	1.18102	0.573126
1	119	62	0	62	2.79	1.11223	0.366825
1	120	53	0	53	2.699	0.493048	-0.280532
1	121	59	0	59	2.809	0.905833	0.501988
1	122	56	2	58	2.826	0.837035	0.622923
1	123	56	0	56	2.754	0.699441	0.110728
1	124	28	0	28	2.753	-1.22689	0.103614
1	125	41	0	41	2.617	-0.332521	-0.863864
1	127	46	0	46	2.757	0.0114662	0.13207
1	128	31	0	31	2.763	-1.0205	0.174752
1	129	13	0	13	2.781	-2.25885	0.302801
1	130	40	0	40	2.821	-0.401318	0.587354
1	131	49	1	50	2.632	0.286656	-0.757157
1	132	45	0	45	2.777	-0.0573312	0.274346
1	133	59	5	64	3.083	1.24982	2.45117
1	134	35	0	35	2.727	-0.745306	-0.0813449
1	135	23	0	23	2.729	-1.57087	-0.0671173
1	136	46	0	46	2.893	0.0114662	1.09955
1	137	50	0	50	2.706	0.286656	-0.230735
1	138	54	0	54	2.656	0.561846	-0.586426
1	139	45	1	46	2.662	0.0114662	-0.543743
1	140	52	0	52	2.753	0.424251	0.103614
1	141	27	0	27	2.681	-1.29569	-0.40858
1	142	45	0	45	2.799	-0.0573312	0.43085
1	143	23	0	23	2.593	-1.57087	-1.0346
1	144	37	0	37	2.99	-0.607711	1.78959
1	145	52	0	52	2.92	0.424251	1.29162
1	146	17	0	17	2.938	-1.98366	1.41967
2	238	4	0	4	3.16864	-3.28027	-1.67527
2	214	6	0	6	3.61988	-3.13824	0.965377
2	215	19	0	19	3.406	-2.2151	-0.286241
2	173	23	0	23	3.356	-1.93105	-0.578841
2	210	28	0	28	3.498	-1.57599	0.252144
2	197	29	1	30	3.091	-1.43397	-2.12962
2	198	31	0	31	3.363	-1.36296	-0.537877
2	174	33	0	33	3.392	-1.22094	-0.368169
2	201	34	0	34	3.473	-1.14993	0.105844
2	234	34	0	34	3.48775	-1.14993	0.192148
2	191	35	0	35	3.609	-1.07891	0.901717
2	204	29	7	36	3.287	-1.0079	-0.98263
2	195	37	0	37	3.609	-0.936892	0.901717
2	152	39	0	39	3.562	-0.794869	0.626673
2	189	31	10	41	2.96047	-0.652846	-2.89347
2	208	33	8	41	3.633	-0.652846	1.04217
2	226	41	0	41	3.735	-0.652846	1.63907
2	218	41	1	42	3.18858	-0.581835	-1.55856
2	170	39	3	42	3.375	-0.581835	-0.467653
2	190	42	0	42	3.402	-0.581835	-0.309649
2	237	39	4	43	3.54883	-0.510824	0.549584
2	202	42	1	43	3.599	-0.510824	0.843197
2	216	43	1	44	3.448	-0.439812	-0.0404563
2	217	39	5	44	3.491	-0.439812	0.21118
2	223	42	2	44	3.516	-0.439812	0.35748
2	186	43	1	44	3.606	-0.439812	0.884161
2	211	36	9	45	3.26587	-0.368801	-1.10629
2	150	45	0	45	3.393	-0.368801	-0.362317
2	242	46	0	46	3.19731	-0.29779	-1.5075
2	233	33	13	46	3.36808	-0.29779	-0.508135
2	156	46	0	46	3.396	-0.29779	-0.344761
2	159	45	1	46	3.715	-0.29779	1.52203
2	225	39	8	47	3.32071	-0.226778	-0.78533
2	163	38	9	47	3.371	-0.226778	-0.491061
2	236	45	2	47	3.41171	-0.226778	-0.252823
2	239	44	3	47	3.441	-0.226778	-0.0814203
2	220	46	1	47	3.519	-0.226778	0.375036
2	181	45	2	47	3.604	-0.226778	0.872457
2	153	40	7	47	3.629	-0.226778	1.01876
2	196	42	6	48	3.329	-0.155767	-0.736845
2	166	44	4	48	3.452	-0.155767	-0.0170482
2	188	37	11	48	3.597	-0.155767	0.831493
2	160	44	5	49	3.156	-0.0847555	-1.74924
2	165	47	2	49	3.212	-0.0847555	-1.42153
2	221	47	2	49	3.3631	-0.0847555	-0.537313
2	175	49	0	49	3.554	-0.0847555	0.579857
2	200	48	1	49	3.622	-0.0847555	0.977793
2	203	44	6	50	3.08388	-0.0137441	-2.17131
2	231	47	3	50	3.363	-0.0137441	-0.537877
2	172	50	0	50	3.593	-0.0137441	0.808085
2	164	50	0	50	3.644	-0.0137441	1.10654
2	241	47	4	51	3.227	0.0572672	-1.33375
2	194	42	9	51	3.415	0.0572672	-0.233573
2	151	44	8	52	3.41	0.128279	-0.262833
2	244	50	2	52	3.53262	0.128279	0.454754
2	229	52	0	52	3.641	0.128279	1.08898
2	228	47	5	52	3.714	0.128279	1.51618
2	209	46	7	53	3.376	0.19929	-0.461801
2	205	51	2	53	3.65	0.19929	1.14165
2	157	49	5	54	3.261	0.270301	-1.13478
2	224	54	0	54	3.45908	0.270301	0.024372
2	158	55	0	55	3.251	0.341313	-1.1933
2	235	50	5	55	3.334	0.341313	-0.707585
2	230	48	7	55	3.341	0.341313	-0.666621
2	154	53	2	55	3.389	0.341313	-0.385725
2	185	56	0	56	3.542	0.412324	0.509632
2	169	53	3	56	3.679	0.412324	1.31136
2	199	52	5	57	3.411	0.483335	-0.256981
2	155	43	14	57	3.487	0.483335	0.187772
2	232	53	5	58	3.44412	0.554347	-0.0631634
2	180	56	2	58	3.744	0.554347	1.69174
2	184	51	8	59	3.46	0.625358	0.0297678
2	212	54	5	59	3.573	0.625358	0.691045
2	206	48	11	59	3.796	0.625358	1.99604
2	149	59	1	60	3.257	0.696369	-1.15819
2	168	50	10	60	3.421	0.696369	-0.19846
2	182	60	0	60	3.651	0.696369	1.1475
2	222	61	2	63	3.33069	0.909403	-0.726973
2	192	63	0	63	3.415	0.909403	-0.233573
2	187	61	2	63	3.58	0.909403	0.732009
2	183	62	2	64	3.452	0.980415	-0.0170482
2	227	59	6	65	3.42667	1.05143	-0.165288
2	162	65	0	65	3.459	1.05143	0.0239158
2	213	63	2	65	3.693	1.05143	1.39329
2	171	60	7	67	3.181	1.19345	-1.60294
2	219	64	5	69	3.27958	1.33547	-1.02605
2	240	69	0	69	3.71835	1.33547	1.54165
2	167	71	4	75	3.477	1.76154	0.129252
2	176	69	6	75	3.551	1.76154	0.562301
2	179	81	0	81	3.681	2.18761	1.32306
2	161	74	8	82	3.235	2.25862	-1.28693
2	243	80	3	83	3.66101	2.32963	1.2061
2	178	71	13	84	3.675	2.40064	1.28795

## Sheet: Fecundity Pairs - Results
Cohort	Tube_label	Queen_1	Queen1_color	Queen1_number_brood	Queen1_thorax_length	Queen_2	Queen2_color	Queen2_number_brood	Queen2_thorax_length	Difference_in_fecundity	Difference_in_size	Color_dead_queen	Fertility_dead_queen	Date_dead_queen	Death_timing
1	exp1-003	30	orange	16	2.719	99	blue	62	2.705	-46	0.014	NA	NA	NA	NA
1	exp1-004	83	orange	35	2.682	117	blue	56	2.636	-21	0.046	Orange	Low	2017-07-31	After_workers
1	exp1-006	134	blue	35	2.727	113	orange	62	2.752	-27	-0.025	Orange	High	2017-07-28	Before_workers
1	exp1-007	135	orange	23	2.729	106	blue	67	2.699	-44	0.03	Orange	Low	2017-08-22	After_workers
1	exp1-008	31	orange	12	2.738	79	blue	61	2.712	-49	0.026	Orange	Low	2017-07-31	Before_workers
1	exp1-009	124	blue	28	2.753	123	orange	56	2.754	-28	-0.001	NA	NA	NA	NA
1	exp1-010	8	blue	4	2.763	10	orange	56	2.757	-52	0.006	Blue	Low	2017-08-01	Before_workers
1	exp1-012	72	orange	31	2.767	119	blue	62	2.79	-31	-0.023	Blue	High	2017-08-14	After_workers
1	exp1-013	129	blue	13	2.781	38	orange	63	2.715	-50	0.066	Blue	Low	2017-08-14	Before_workers
1	exp1-015	100	orange	33	2.789	118	blue	63	2.819	-30	-0.03	NA	NA	NA	NA
1	exp1-016	47	orange	17	2.794	116	blue	65	2.795	-48	-0.001	NA	NA	NA	NA
1	exp1-018	4	blue	23	2.802	122	orange	58	2.826	-35	-0.024	Blue	Low	2017-08-02	Before_workers
1	exp1-021	29	blue	15	2.822	115	orange	71	2.822	-56	0	Blue	Low	2017-08-14	After_workers
2	exp1b-001	218	blue	42	3.18858	171	orange	67	3.181	-25	0.00758428	Orange	High	2017-08-14	After_workers
2	exp1b-002	204	blue	36	3.287	161	orange	82	3.235	-46	0.052	Blue	Low	2017-08-02	Before_workers
2	exp1b-003	173	orange	23	3.356	149	blue	60	3.257	-37	0.099	Orange	Low	2017-08-18	After_workers
2	exp1b-004	198	orange	31	3.363	219	blue	69	3.27958	-38	0.0834202	Orange	Low	2017-09-06	After_workers
2	exp1b-005	170	blue	42	3.375	192	orange	63	3.415	-21	-0.04	NA	NA	NA	NA
2	exp1b-006	174	blue	33	3.392	168	orange	60	3.421	-27	-0.029	NA	NA	NA	NA
2	exp1b-007	210	orange	28	3.498	227	blue	65	3.42667	-37	0.0713314	Orange	Low	2017-08-11	Before_workers
2	exp1b-008	190	orange	42	3.402	232	blue	58	3.44412	-16	-0.0421198	Blue	High	2017-09-05	After_workers
2	exp1b-009	215	blue	19	3.406	222	orange	63	3.33069	-44	0.0753131	Blue	Low	2017-08-16	After_workers
2	exp1b-010	216	blue	44	3.448	183	orange	64	3.452	-20	-0.004	Blue	Low	2017-09-06	After_workers
2	exp1b-011	201	orange	34	3.473	167	blue	75	3.477	-41	-0.004	Blue	High	2017-08-28	After_workers
2	exp1b-012	234	orange	34	3.48775	184	blue	59	3.46	-25	0.0277478	Blue	High	2017-08-21	After_workers
2	exp1b-013	217	blue	44	3.491	162	orange	65	3.459	-21	0.032	Blue	Low	2017-08-21	After_workers
2	exp1b-014	152	blue	39	3.562	176	orange	75	3.551	-36	0.011	Orange	High	2017-09-20	After_workers
2	exp1b-015	237	orange	43	3.54883	212	blue	59	3.573	-16	-0.024173	Orange	Low	2017-08-28	After_workers
2	exp1b-016	202	orange	43	3.599	187	blue	63	3.58	-20	0.019	Orange	Low	2017-09-13	After_workers
2	exp1b-017	186	blue	44	3.606	182	orange	60	3.651	-16	-0.045	Blue	Low	2017-08-18	After_workers
2	exp1b-018	191	blue	35	3.609	243	orange	83	3.66101	-48	-0.0520133	Blue	Low	2017-08-09	Before_workers
2	exp1b-019	195	orange	37	3.609	178	blue	84	3.675	-47	-0.066	Orange	Low	2017-08-09	Before_workers
2	exp1b-020	214	orange	6	3.61988	179	blue	81	3.681	-75	-0.0611217	NA	NA	NA	NA
2	exp1b-021	208	blue	41	3.633	213	orange	65	3.693	-24	-0.06	Blue	Low	2017-08-11	Before_workers
2	exp1b-022	226	blue	41	3.735	240	orange	69	3.71835	-28	0.016647	Blue	Low	2017-08-25	Before_workers

## Sheet: Size Pairs - Results
Cohort	Tube_label	Queen_1	Queen1_color	Queen1_number_brood	Queen1_thorax_length	Queen_2	Queen2_color	Queen2_number_brood	Queen2_thorax_length	Difference_in_fecundity	Difference_in_size	Color_dead_queen	Size_dead_queen	Date_dead_queen	Death_timing
1	exp2-001	7	blue	21	2.587	146	orange	17	2.938	4	-0.351	Orange	Large	2017-09-20	After_workers
1	exp2-002	65	blue	36	2.535	144	orange	37	2.99	-1	-0.455	Blue	Small	2017-07-28	Before_workers
1	exp2-003	69	orange	38	2.663	11	blue	42	2.975	-4	-0.312	Orange	Small	2017-07-28	Before_workers
1	exp2-004	56	orange	39	2.56	70	blue	44	2.851	-5	-0.291	Orange	Small	2017-07-31	Before_workers
1	exp2-005	111	blue	40	2.591	68	orange	39	2.833	1	-0.242	NA	NA	NA	NA
1	exp2-006	64	blue	40	2.611	36	orange	45	2.825	-5	-0.214	Blue	Small	2017-08-22	After_workers
1	exp2-007	57	orange	41	2.588	136	blue	46	2.893	-5	-0.305	Orange	Small	2017-07-31	Before_workers
1	exp2-008	125	orange	41	2.617	40	blue	44	2.912	-3	-0.295	Orange	Small	2017-07-31	After_workers
1	exp2-009	105	blue	43	2.529	24	orange	43	2.873	0	-0.344	Blue	Small	2017-08-08	After_workers
1	exp2-010	81	blue	43	2.664	110	orange	48	2.823	-5	-0.159	Blue	Small	2017-08-16	After_workers
1	exp2-011	139	orange	46	2.662	16	blue	46	2.851	0	-0.189	Blue	Large	2017-08-02	After_workers
1	exp2-012	101	orange	60	2.619	80	blue	47	2.909	13	-0.29	NA	NA	NA	NA
1	exp2-013	63	blue	49	2.547	109	orange	55	2.874	-6	-0.327	NA	NA	NA	NA
1	exp2-014	131	blue	50	2.632	55	orange	50	2.925	0	-0.293	Blue	Small	2017-07-27	Before_workers
1	exp2-015	59	orange	51	2.664	35	blue	51	2.841	0	-0.177	Orange	Small	2017-08-21	After_workers
1	exp2-016	2	orange	54	2.576	26	blue	53	2.994	1	-0.418	Orange	Small	2017-08-28	After_workers
1	exp2-017	138	blue	54	2.656	145	orange	52	2.92	2	-0.264	Blue	Small	2017-09-05	After_workers
1	exp2-018	28	blue	57	2.569	20	orange	55	2.982	2	-0.413	Orange	Large	2017-08-21	After_workers
1	exp2-019	18	orange	59	2.506	73	blue	61	2.992	-2	-0.486	Orange	Small	2017-08-14	After_workers
1	exp2-020	49	orange	61	2.476	15	blue	61	2.895	0	-0.419	Blue	Large	2017-10-13	After_workers
1	exp2-021	90	blue	68	2.464	25	orange	63	3.078	5	-0.614	NA	NA	NA	NA
1	exp2-022	91	blue	71	2.567	54	orange	64	2.8	7	-0.233	Orange	Large	2017-07-31	After_workers
2	exp2b-001	242	blue	46	3.19731	159	orange	46	3.715	0	-0.51769	NA	NA	NA	NA
2	exp2b-002	165	blue	49	3.212	181	orange	47	3.604	2	-0.392	Orange	Large	2017-08-14	After_workers
2	exp2b-003	196	orange	48	3.329	153	blue	47	3.629	1	-0.3	Blue	Large	2017-09-11	After_workers
2	exp2b-004	160	orange	49	3.156	200	blue	49	3.622	0	-0.466	Blue	Large	2017-08-11	Before_workers
2	exp2b-005	203	blue	50	3.08388	164	orange	50	3.644	0	-0.560123	Orange	Large	2017-08-11	After_workers
2	exp2b-006	231	blue	50	3.363	229	orange	52	3.641	-2	-0.278	Orange	Large	2017-09-04	After_workers
2	exp2b-007	241	orange	51	3.227	228	blue	52	3.714	-1	-0.487	Orange	Small	2017-08-14	After_workers
2	exp2b-008	157	orange	54	3.261	205	blue	53	3.65	1	-0.389	Orange	Small	2017-09-05	After_workers
2	exp2b-009	158	blue	55	3.251	169	orange	56	3.679	-1	-0.428	NA	NA	NA	NA
2	exp2b-010	235	blue	55	3.334	180	orange	58	3.744	-3	-0.41	Blue	Small	2017-08-15	After_workers
2	exp2b-011	230	orange	55	3.341	206	blue	59	3.796	-4	-0.455	Orange	Small	2017-09-01	After_workers

## Sheet: Choice Tests - Results
Arena	Collection_date	Test_date	Queen_code	Queen_category	Thorax_length	Brood_item	Day_10	Day_17	Day_24	Day_31	Day_38	Day_45	Day_52	Day_59	Day_66	Day_73	Day_80
10	2020-07-04	2020-07-05	28	Chosen	2.739	Eggs	22	33	41	15	0	0	0	0	0	NA	NA
10	2020-07-04	2020-07-05	28	Chosen	2.739	Larvae	0	0	0	13	8	17	22	14	16	NA	NA
10	2020-07-04	2020-07-05	28	Chosen	2.739	Pupae	0	0	0	0	1	1	1	1	0	NA	NA
10	2020-07-04	2020-07-05	28	Chosen	2.739	Workers	0	0	0	0	0	0	0	0	1	NA	NA
10	2020-07-04	2020-07-05	29	Choosing	2.594	Eggs	32	45	40	7	0	0	0	0	0	0	0
10	2020-07-04	2020-07-05	29	Choosing	2.594	Larvae	0	0	1	25	24	32	31	31	24	24	24
10	2020-07-04	2020-07-05	29	Choosing	2.594	Pupae	0	0	0	0	0	0	0	0	0	0	0
10	2020-07-04	2020-07-05	29	Choosing	2.594	Workers	0	0	0	0	0	0	0	0	0	0	0
10	2020-07-04	2020-07-05	30	Not_chosen	2.811	Eggs	19	32	43	31	0	0	5	7	0	NA	NA
10	2020-07-04	2020-07-05	30	Not_chosen	2.811	Larvae	0	0	0	12	17	22	24	16	13	NA	NA
10	2020-07-04	2020-07-05	30	Not_chosen	2.811	Pupae	0	0	0	0	1	3	5	5	2	NA	NA
10	2020-07-04	2020-07-05	30	Not_chosen	2.811	Workers	0	0	0	0	0	0	0	0	2	NA	NA
18	2020-07-04	2020-07-06	52	Not_chosen	2.688	Eggs	20	37	35	47	0	0	0	0	2	NA	NA
18	2020-07-04	2020-07-06	52	Not_chosen	2.688	Larvae	0	0	0	6	14	14	12	12	8	NA	NA
18	2020-07-04	2020-07-06	52	Not_chosen	2.688	Pupae	0	0	0	0	0	0	2	2	1	NA	NA
18	2020-07-04	2020-07-06	52	Not_chosen	2.688	Workers	0	0	0	0	0	0	0	0	1	NA	NA
18	2020-07-04	2020-07-06	53	Choosing	2.769	Eggs	23	36	42	29	3	0	0	0	0	0	0
18	2020-07-04	2020-07-06	53	Choosing	2.769	Larvae	0	0	0	8	15	12	12	12	12	12	9
18	2020-07-04	2020-07-06	53	Choosing	2.769	Pupae	0	0	0	0	0	0	0	0	0	0	0
18	2020-07-04	2020-07-06	53	Choosing	2.769	Workers	0	0	0	0	0	0	0	0	0	0	0
18	2020-07-04	2020-07-06	54	Chosen	2.922	Eggs	25	35	27	1	11	19	28	18	NA	NA	NA
18	2020-07-04	2020-07-06	54	Chosen	2.922	Larvae	0	0	5	18	14	16	16	17	NA	NA	NA
18	2020-07-04	2020-07-06	54	Chosen	2.922	Pupae	0	0	0	0	5	7	7	6	NA	NA	NA
18	2020-07-04	2020-07-06	54	Chosen	2.922	Workers	0	0	0	0	0	0	0	1	NA	NA	NA
22	2020-07-04	2020-07-06	64	Chosen	2.659	Eggs	22	36	39	21	7	3	10	0	0	1	NA
22	2020-07-04	2020-07-06	64	Chosen	2.659	Larvae	0	0	0	12	19	29	14	21	21	28	NA
22	2020-07-04	2020-07-06	64	Chosen	2.659	Pupae	0	0	0	0	0	1	1	2	2	1	NA
22	2020-07-04	2020-07-06	64	Chosen	2.659	Workers	0	0	0	0	0	0	0	0	0	1	NA
22	2020-07-04	2020-07-06	65	Choosing	3.01	Eggs	23	42	40	1	0	18	11	18	0	NA	NA
22	2020-07-04	2020-07-06	65	Choosing	3.01	Larvae	0	0	5	27	23	13	11	11	16	NA	NA
22	2020-07-04	2020-07-06	65	Choosing	3.01	Pupae	0	0	0	0	6	10	9	11	6	NA	NA
22	2020-07-04	2020-07-06	65	Choosing	3.01	Workers	0	0	0	0	0	0	0	0	5	NA	NA
22	2020-07-04	2020-07-06	67	Not_chosen	3.069	Eggs	27	33	38	8	2	1	0	0	0	NA	NA
22	2020-07-04	2020-07-06	67	Not_chosen	3.069	Larvae	0	0	2	17	18	19	20	26	24	NA	NA
22	2020-07-04	2020-07-06	67	Not_chosen	3.069	Pupae	0	0	0	0	3	3	4	4	1	NA	NA
22	2020-07-04	2020-07-06	67	Not_chosen	3.069	Workers	0	0	0	0	0	0	0	0	4	NA	NA
23	2020-07-04	2020-07-06	68	Chosen	2.989	Eggs	12	35	38	7	13	21	34	34	NA	NA	NA
23	2020-07-04	2020-07-06	68	Chosen	2.989	Larvae	0	0	6	12	21	7	14	20	NA	NA	NA
23	2020-07-04	2020-07-06	68	Chosen	2.989	Pupae	0	0	0	0	6	9	10	7	NA	NA	NA
23	2020-07-04	2020-07-06	68	Chosen	2.989	Workers	0	0	0	0	0	0	0	4	NA	NA	NA
23	2020-07-04	2020-07-06	69	Choosing	2.732	Eggs	25	34	45	17	6	9	10	2	4	NA	NA
23	2020-07-04	2020-07-06	69	Choosing	2.732	Larvae	0	0	0	16	14	18	18	19	21	NA	NA
23	2020-07-04	2020-07-06	69	Choosing	2.732	Pupae	0	0	0	0	0	1	2	2	1	NA	NA
23	2020-07-04	2020-07-06	69	Choosing	2.732	Workers	0	0	0	0	0	0	0	0	1	NA	NA
23	2020-07-04	2020-07-06	70	Not_chosen	3.121	Eggs	24	33	45	18	4	1	2	0	0	0	0
23	2020-07-04	2020-07-06	70	Not_chosen	3.121	Larvae	0	0	0	20	21	19	21	20	19	17	17
23	2020-07-04	2020-07-06	70	Not_chosen	3.121	Pupae	0	0	0	0	0	0	0	0	0	0	0
23	2020-07-04	2020-07-06	70	Not_chosen	3.121	Workers	0	0	0	0	0	0	0	0	0	0	0
24	2020-07-04	2020-07-06	71	Not_chosen	2.835	Eggs	25	42	43	55	1	9	31	42	31	NA	NA
24	2020-07-04	2020-07-06	71	Not_chosen	2.835	Larvae	0	0	0	9	19	11	13	10	13	NA	NA
24	2020-07-04	2020-07-06	71	Not_chosen	2.835	Pupae	0	0	0	0	0	5	6	7	3	NA	NA
24	2020-07-04	2020-07-06	71	Not_chosen	2.835	Workers	0	0	0	0	0	0	0	0	1	NA	NA
24	2020-07-04	2020-07-06	72	Choosing	2.836	Eggs	29	37	39	39	0	13	19	20	9	NA	NA
24	2020-07-04	2020-07-06	72	Choosing	2.836	Larvae	0	0	0	15	15	15	20	20	20	NA	NA
24	2020-07-04	2020-07-06	72	Choosing	2.836	Pupae	0	0	0	0	2	5	5	6	1	NA	NA
24	2020-07-04	2020-07-06	72	Choosing	2.836	Workers	0	0	0	0	0	0	0	0	2	NA	NA
24	2020-07-04	2020-07-06	73	Chosen	2.897	Eggs	17	26	34	38	19	20	25	20	20	NA	NA
24	2020-07-04	2020-07-06	73	Chosen	2.897	Larvae	0	0	0	8	13	8	11	13	18	NA	NA
24	2020-07-04	2020-07-06	73	Chosen	2.897	Pupae	0	0	0	0	0	6	6	7	3	NA	NA
24	2020-07-04	2020-07-06	73	Chosen	2.897	Workers	0	0	0	0	0	0	0	0	3	NA	NA
25	2020-07-04	2020-07-06	74	Chosen	2.686	Eggs	26	40	44	16	9	1	1	1	0	NA	NA
25	2020-07-04	2020-07-06	74	Chosen	2.686	Larvae	0	0	5	16	22	21	21	22	16	NA	NA
25	2020-07-04	2020-07-06	74	Chosen	2.686	Pupae	0	0	0	0	3	4	4	4	0	NA	NA
25	2020-07-04	2020-07-06	74	Chosen	2.686	Workers	0	0	0	0	0	0	0	0	4	NA	NA
25	2020-07-04	2020-07-06	75	Choosing	2.608	Eggs	27	41	52	44	9	31	34	21	14	0	0
25	2020-07-04	2020-07-06	75	Choosing	2.608	Larvae	0	0	1	20	21	13	22	13	21	33	33
25	2020-07-04	2020-07-06	75	Choosing	2.608	Pupae	0	0	0	0	4	5	2	0	0	0	0
25	2020-07-04	2020-07-06	75	Choosing	2.608	Workers	0	0	0	0	0	0	0	0	0	0	0
25	2020-07-04	2020-07-06	76	Not_chosen	2.747	Eggs	20	27	44	43	39	35	42	40	38	23	23
25	2020-07-04	2020-07-06	76	Not_chosen	2.747	Larvae	0	0	0	0	0	0	0	0	0	0	0
25	2020-07-04	2020-07-06	76	Not_chosen	2.747	Pupae	0	0	0	0	0	0	0	0	0	0	0
25	2020-07-04	2020-07-06	76	Not_chosen	2.747	Workers	0	0	0	0	0	0	0	0	0	0	0
26	2020-07-04	2020-07-06	77	Chosen	2.525	Eggs	23	28	38	9	0	9	27	27	4	NA	NA
26	2020-07-04	2020-07-06	77	Chosen	2.525	Larvae	0	0	2	24	20	14	18	16	24	NA	NA
26	2020-07-04	2020-07-06	77	Chosen	2.525	Pupae	0	0	0	0	5	10	8	10	3	NA	NA
26	2020-07-04	2020-07-06	77	Chosen	2.525	Workers	0	0	0	0	0	0	0	0	5	NA	NA
26	2020-07-04	2020-07-06	78	Choosing	2.648	Eggs	20	24	39	41	14	15	25	28	17	NA	NA
26	2020-07-04	2020-07-06	78	Choosing	2.648	Larvae	0	0	0	8	12	6	10	18	18	NA	NA
26	2020-07-04	2020-07-06	78	Choosing	2.648	Pupae	0	0	0	0	1	5	5	8	0	NA	NA
26	2020-07-04	2020-07-06	78	Choosing	2.648	Workers	0	0	0	0	0	0	0	0	2	NA	NA
26	2020-07-04	2020-07-06	79	Not_chosen	2.939	Eggs	18	28	25	7	7	14	13	11	0	NA	NA
26	2020-07-04	2020-07-06	79	Not_chosen	2.939	Larvae	0	0	3	17	13	15	14	15	26	NA	NA
26	2020-07-04	2020-07-06	79	Not_chosen	2.939	Pupae	0	0	0	0	2	3	4	4	1	NA	NA
26	2020-07-04	2020-07-06	79	Not_chosen	2.939	Workers	0	0	0	0	0	0	0	0	4	NA	NA
27	2020-07-04	2020-07-06	80	Not_chosen	2.525	Eggs	18	20	42	5	9	7	25	34	18	NA	NA
27	2020-07-04	2020-07-06	80	Not_chosen	2.525	Larvae	0	0	1	15	15	12	6	12	7	NA	NA
27	2020-07-04	2020-07-06	80	Not_chosen	2.525	Pupae	0	0	0	0	4	6	6	7	3	NA	NA
27	2020-07-04	2020-07-06	80	Not_chosen	2.525	Workers	0	0	0	0	0	0	0	0	4	NA	NA
27	2020-07-04	2020-07-06	81	Choosing	2.787	Eggs	23	36	57	11	2	3	0	0	0	NA	NA
27	2020-07-04	2020-07-06	81	Choosing	2.787	Larvae	0	0	1	16	17	17	21	21	22	NA	NA
27	2020-07-04	2020-07-06	81	Choosing	2.787	Pupae	0	0	0	0	1	2	2	2	1	NA	NA
27	2020-07-04	2020-07-06	81	Choosing	2.787	Workers	0	0	0	0	0	0	0	0	1	NA	NA
27	2020-07-04	2020-07-06	82	Chosen	3.035	Eggs	10	20	33	42	0	5	0	0	0	0	0
27	2020-07-04	2020-07-06	82	Chosen	3.035	Larvae	0	0	0	5	10	7	7	17	12	12	12
27	2020-07-04	2020-07-06	82	Chosen	3.035	Pupae	0	0	0	0	0	0	0	0	0	0	0
27	2020-07-04	2020-07-06	82	Chosen	3.035	Workers	0	0	0	0	0	0	0	0	0	0	0
29	2020-07-04	2020-07-06	88	Not_chosen	2.668	Eggs	30	7	51	23	0	24	10	7	4	NA	NA
29	2020-07-04	2020-07-06	88	Not_chosen	2.668	Larvae	0	0	0	21	29	2	14	28	24	NA	NA
29	2020-07-04	2020-07-06	88	Not_chosen	2.668	Pupae	0	0	0	0	0	0	3	3	2	NA	NA
29	2020-07-04	2020-07-06	88	Not_chosen	2.668	Workers	0	0	0	0	0	0	0	0	2	NA	NA
29	2020-07-04	2020-07-06	89	Choosing	2.761	Eggs	23	35	52	25	17	13	19	17	4	NA	NA
29	2020-07-04	2020-07-06	89	Choosing	2.761	Larvae	0	0	2	22	22	17	12	13	24	NA	NA
29	2020-07-04	2020-07-06	89	Choosing	2.761	Pupae	0	0	0	0	2	9	7	9	2	NA	NA
29	2020-07-04	2020-07-06	89	Choosing	2.761	Workers	0	0	0	0	0	0	0	0	5	NA	NA
29	2020-07-04	2020-07-06	90	Chosen	2.893	Eggs	22	26	21	4	8	11	14	16	14	0	NA
29	2020-07-04	2020-07-06	90	Chosen	2.893	Larvae	0	0	1	16	19	20	18	16	17	15	NA
29	2020-07-04	2020-07-06	90	Chosen	2.893	Pupae	0	0	0	0	0	2	2	3	3	1	NA
29	2020-07-04	2020-07-06	90	Chosen	2.893	Workers	0	0	0	0	0	0	0	0	0	2	NA
33	2020-07-04	2020-07-07	106	Not_chosen	2.518	Eggs	18	27	59	42	4	23	37	34	30	NA	NA
33	2020-07-04	2020-07-07	106	Not_chosen	2.518	Larvae	0	0	0	21	14	4	12	9	23	NA	NA
33	2020-07-04	2020-07-07	106	Not_chosen	2.518	Pupae	0	0	0	0	0	6	7	7	3	NA	NA
33	2020-07-04	2020-07-07	106	Not_chosen	2.518	Workers	0	0	0	0	0	0	0	0	4	NA	NA
33	2020-07-04	2020-07-07	107	Choosing	2.609	Eggs	22	33	30	3	0	0	0	0	0	0	0
33	2020-07-04	2020-07-07	107	Choosing	2.609	Larvae	0	0	6	10	21	21	21	21	19	29	23
33	2020-07-04	2020-07-07	107	Choosing	2.609	Pupae	0	0	0	0	0	0	0	0	0	0	0
33	2020-07-04	2020-07-07	107	Choosing	2.609	Workers	0	0	0	0	0	0	0	0	0	0	0
33	2020-07-04	2020-07-07	108	Chosen	2.774	Eggs	20	40	18	13	11	9	0	0	1	0	0
33	2020-07-04	2020-07-07	108	Chosen	2.774	Larvae	0	0	0	3	4	4	4	3	2	3	3
33	2020-07-04	2020-07-07	108	Chosen	2.774	Pupae	0	0	0	0	0	0	0	0	0	0	0
33	2020-07-04	2020-07-07	108	Chosen	2.774	Workers	0	0	0	0	0	0	0	0	0	0	0
34	2020-07-04	2020-07-07	109	Not_chosen	2.603	Eggs	19	32	42	45	17	14	10	5	5	NA	NA
34	2020-07-04	2020-07-07	109	Not_chosen	2.603	Larvae	0	0	0	8	21	12	19	17	27	NA	NA
34	2020-07-04	2020-07-07	109	Not_chosen	2.603	Pupae	0	0	0	0	0	4	3	3	1	NA	NA
34	2020-07-04	2020-07-07	109	Not_chosen	2.603	Workers	0	0	0	0	0	0	0	0	2	NA	NA
34	2020-07-04	2020-07-07	110	Chosen	2.931	Eggs	20	28	38	24	1	4	4	0	0	NA	NA
34	2020-07-04	2020-07-07	110	Chosen	2.931	Larvae	0	0	0	10	10	8	7	6	10	NA	NA
34	2020-07-04	2020-07-07	110	Chosen	2.931	Pupae	0	0	0	0	0	1	1	1	0	NA	NA
34	2020-07-04	2020-07-07	110	Chosen	2.931	Workers	0	0	0	0	0	0	0	0	1	NA	NA
34	2020-07-04	2020-07-07	111	Choosing	3.202	Eggs	19	27	36	41	31	20	12	9	3	0	0
34	2020-07-04	2020-07-07	111	Choosing	3.202	Larvae	0	0	0	0	0	0	0	0	0	0	0
34	2020-07-04	2020-07-07	111	Choosing	3.202	Pupae	0	0	0	0	0	0	0	0	0	0	0
34	2020-07-04	2020-07-07	111	Choosing	3.202	Workers	0	0	0	0	0	0	0	0	0	0	0
39	2020-07-04	2020-07-07	123	Chosen	2.889	Eggs	24	28	47	14	7	23	25	15	6	NA	NA
39	2020-07-04	2020-07-07	123	Chosen	2.889	Larvae	0	0	1	21	13	11	13	18	12	NA	NA
39	2020-07-04	2020-07-07	123	Chosen	2.889	Pupae	0	0	0	0	3	6	6	6	3	NA	NA
39	2020-07-04	2020-07-07	123	Chosen	2.889	Workers	0	0	0	0	0	0	0	0	1	NA	NA
39	2020-07-04	2020-07-07	124	Choosing	2.898	Eggs	20	33	43	32	8	19	37	34	7	NA	NA
39	2020-07-04	2020-07-07	124	Choosing	2.898	Larvae	0	0	0	16	17	21	10	5	23	NA	NA
39	2020-07-04	2020-07-07	124	Choosing	2.898	Pupae	0	0	0	0	4	4	3	5	3	NA	NA
39	2020-07-04	2020-07-07	124	Choosing	2.898	Workers	0	0	0	0	0	0	0	0	5	NA	NA
39	2020-07-04	2020-07-07	125	Not_chosen	2.768	Eggs	19	32	39	36	7	7	12	6	6	NA	NA
39	2020-07-04	2020-07-07	125	Not_chosen	2.768	Larvae	0	0	0	6	16	13	13	8	14	NA	NA
39	2020-07-04	2020-07-07	125	Not_chosen	2.768	Pupae	0	0	0	0	0	6	10	9	9	NA	NA
39	2020-07-04	2020-07-07	125	Not_chosen	2.768	Workers	0	0	0	0	0	0	0	0	2	NA	NA
40	2020-07-04	2020-07-07	126	Not_chosen	2.917	Eggs	24	31	44	7	0	14	10	6	0	NA	NA
40	2020-07-04	2020-07-07	126	Not_chosen	2.917	Larvae	0	0	2	14	20	21	15	16	25	NA	NA
40	2020-07-04	2020-07-07	126	Not_chosen	2.917	Pupae	0	0	0	0	3	4	5	5	0	NA	NA
40	2020-07-04	2020-07-07	126	Not_chosen	2.917	Workers	0	0	0	0	0	0	0	0	4	NA	NA
40	2020-07-04	2020-07-07	127	Choosing	2.662	Eggs	27	36	36	11	0	0	0	0	0	0	0
40	2020-07-04	2020-07-07	127	Choosing	2.662	Larvae	0	0	0	14	34	26	26	24	33	33	33
40	2020-07-04	2020-07-07	127	Choosing	2.662	Pupae	0	0	0	0	0	0	0	0	0	0	0
40	2020-07-04	2020-07-07	127	Choosing	2.662	Workers	0	0	0	0	0	0	0	0	0	0	0
40	2020-07-04	2020-07-07	128	Chosen	2.525	Eggs	27	30	37	11	19	17	19	24	NA	NA	NA
40	2020-07-04	2020-07-07	128	Chosen	2.525	Larvae	0	0	5	19	14	15	20	14	NA	NA	NA
40	2020-07-04	2020-07-07	128	Chosen	2.525	Pupae	0	0	0	0	8	8	8	8	NA	NA	NA
40	2020-07-04	2020-07-07	128	Chosen	2.525	Workers	0	0	0	0	0	0	0	1	NA	NA	NA
41	2020-07-04	2020-07-07	129	Not_chosen	2.877	Eggs	23	25	46	36	1	0	0	9	1	NA	NA
41	2020-07-04	2020-07-07	129	Not_chosen	2.877	Larvae	0	0	0	7	21	21	20	18	20	NA	NA
41	2020-07-04	2020-07-07	129	Not_chosen	2.877	Pupae	0	0	0	0	0	2	2	2	2	NA	NA
41	2020-07-04	2020-07-07	129	Not_chosen	2.877	Workers	0	0	0	0	0	0	0	0	9	NA	NA
41	2020-07-04	2020-07-07	130	Choosing	2.886	Eggs	22	37	38	11	10	35	45	45	23	NA	NA
41	2020-07-04	2020-07-07	130	Choosing	2.886	Larvae	0	0	5	18	13	11	8	8	24	NA	NA
41	2020-07-04	2020-07-07	130	Choosing	2.886	Pupae	0	0	0	0	6	10	10	12	4	NA	NA
41	2020-07-04	2020-07-07	130	Choosing	2.886	Workers	0	0	0	0	0	0	0	0	8	NA	NA
41	2020-07-04	2020-07-07	131	Chosen	2.698	Eggs	22	30	40	0	1	23	28	31	0	NA	NA
41	2020-07-04	2020-07-07	131	Chosen	2.698	Larvae	0	0	2	15	23	14	13	19	20	NA	NA
41	2020-07-04	2020-07-07	131	Chosen	2.698	Pupae	0	0	0	0	2	5	5	6	2	NA	NA
41	2020-07-04	2020-07-07	131	Chosen	2.698	Workers	0	0	0	0	0	0	0	0	6	NA	NA
42	2020-07-04	2020-07-07	132	Not_chosen	2.638	Eggs	25	27	32	7	7	20	28	21	0	NA	NA
42	2020-07-04	2020-07-07	132	Not_chosen	2.638	Larvae	0	0	3	13	11	6	8	13	24	NA	NA
42	2020-07-04	2020-07-07	132	Not_chosen	2.638	Pupae	0	0	0	0	6	2	8	11	2	NA	NA
42	2020-07-04	2020-07-07	132	Not_chosen	2.638	Workers	0	0	0	0	0	0	0	0	8	NA	NA
42	2020-07-04	2020-07-07	133	Choosing	2.864	Eggs	16	25	25	5	0	5	5	4	5	NA	NA
42	2020-07-04	2020-07-07	133	Choosing	2.864	Larvae	0	0	3	16	16	17	14	15	15	NA	NA
42	2020-07-04	2020-07-07	133	Choosing	2.864	Pupae	0	0	0	0	1	3	3	2	1	NA	NA
42	2020-07-04	2020-07-07	133	Choosing	2.864	Workers	0	0	0	0	0	0	0	0	2	NA	NA
42	2020-07-04	2020-07-07	134	Chosen	3.03	Eggs	19	28	35	15	13	27	17	13	NA	NA	NA
42	2020-07-04	2020-07-07	134	Chosen	3.03	Larvae	0	0	2	8	11	7	8	8	NA	NA	NA
42	2020-07-04	2020-07-07	134	Chosen	3.03	Pupae	0	0	0	0	3	2	5	3	NA	NA	NA
42	2020-07-04	2020-07-07	134	Chosen	3.03	Workers	0	0	0	0	0	0	0	1	NA	NA	NA
44	2020-07-04	2020-07-07	138	Not_chosen	2.448	Eggs	17	32	39	8	0	0	0	0	0	0	0
44	2020-07-04	2020-07-07	138	Not_chosen	2.448	Larvae	0	0	0	12	14	18	19	16	13	13	13
44	2020-07-04	2020-07-07	138	Not_chosen	2.448	Pupae	0	0	0	0	0	0	0	0	0	0	0
44	2020-07-04	2020-07-07	138	Not_chosen	2.448	Workers	0	0	0	0	0	0	0	0	0	0	0
44	2020-07-04	2020-07-07	139	Choosing	3.13	Eggs	27	40	41	4	0	1	29	0	0	7	NA
44	2020-07-04	2020-07-07	139	Choosing	3.13	Larvae	0	0	0	24	22	20	1	19	19	24	NA
44	2020-07-04	2020-07-07	139	Choosing	3.13	Pupae	0	0	0	0	0	1	0	1	1	0	NA
44	2020-07-04	2020-07-07	139	Choosing	3.13	Workers	0	0	0	0	0	0	0	0	0	1	NA
44	2020-07-04	2020-07-07	140	Chosen	2.808	Eggs	15	32	42	0	1	0	0	0	0	NA	NA
44	2020-07-04	2020-07-07	140	Chosen	2.808	Larvae	0	0	1	0	19	19	16	23	25	NA	NA
44	2020-07-04	2020-07-07	140	Chosen	2.808	Pupae	0	0	0	0	1	0	0	1	0	NA	NA
44	2020-07-04	2020-07-07	140	Chosen	2.808	Workers	0	0	0	0	0	0	0	0	1	NA	NA
